# Supplementary material for: The Effect of Grazing on Central Anatolian Steppe Vegetation: A Modeling Approach Using Functional Traits
Source: Ecol Evol. 2024 Nov 3;14(11):e70499. doi: 10.1002/ece3.70499 (PMC11532325; doi:10.1002/ece3.70499)
Supplement: Supplementary file 2 — Appendix S2. [file ECE3-14-e70499-s001.xlsx]

## Sheet: Vegetation_data
AllianceNo	Family	Genus	Species	Growth_Form	Abundance	Locality	Province	Coordinates	Reference	Cited reference
36	Plumbaginaceae	Acantholimon	caesareum	nospiny_subshrub	0.75	Yukarı Yaylabel	Isparta	37.991582, 31.306719	Sağlam 2013
36	Brassicaceae	Aethionema	iberideum	nospiny_subshrub	0.06	Yukarı Yaylabel	Isparta	37.991582, 31.306719	Sağlam 2013
36	Lamiaceae	Ajuga	chamaepitys	perennial forb	0.25	Yukarı Yaylabel	Isparta	37.991582, 31.306719	Sağlam 2013
36	Amaryllidaceae	Allium	paniculatum	geophyte	0.5	Yukarı Yaylabel	Isparta	37.991582, 31.306719	Sağlam 2013
36	Brassicaceae	Alyssum	murale	perennial forb	1.25	Yukarı Yaylabel	Isparta	37.991582, 31.306719	Sağlam 2013
36	Boraginaceae	Anchusa	undulata	perennial forb	0.25	Yukarı Yaylabel	Isparta	37.991582, 31.306719	Sağlam 2013
36	Asteraceae	Anthemis	tinctoria	perennial forb	0.07	Yukarı Yaylabel	Isparta	37.991582, 31.306719	Sağlam 2013
36	Brassicaceae	Arabis	caucasica	perennial forb	1.25	Yukarı Yaylabel	Isparta	37.991582, 31.306719	Sağlam 2013
36	Fabaceae	Astragalus	angustifolius	spiny_subshrub	1.75	Yukarı Yaylabel	Isparta	37.991582, 31.306719	Sağlam 2013
36	Fabaceae	Astragalus	mesogitanus	perennial forb	0.79	Yukarı Yaylabel	Isparta	37.991582, 31.306719	Sağlam 2013
36	Campanulaceae	Asyneuma	linifolium	perennial forb	0.29	Yukarı Yaylabel	Isparta	37.991582, 31.306719	Sağlam 2013
36	Campanulaceae	Asyneuma	virgatum	perennial forb	0.02	Yukarı Yaylabel	Isparta	37.991582, 31.306719	Sağlam 2013
36	Poaceae	Avena	barbata	annuals	0.02	Yukarı Yaylabel	Isparta	37.991582, 31.306719	Sağlam 2013
36	Asparagaceae	Bellevalia	tauri	geophyte	0.03	Yukarı Yaylabel	Isparta	37.991582, 31.306719	Sağlam 2013
36	Berberidaceae	Berberis	crataegina	spiny_subshrub	2	Yukarı Yaylabel	Isparta	37.991582, 31.306719	Sağlam 2013
36	Poaceae	Briza	humilis	annuals	1.25	Yukarı Yaylabel	Isparta	37.991582, 31.306719	Sağlam 2013
36	Poaceae	Bromus	sterilis	annuals	0.5	Yukarı Yaylabel	Isparta	37.991582, 31.306719	Sağlam 2013
36	Poaceae	Bunium	microcarpum	geophyte	1	Yukarı Yaylabel	Isparta	37.991582, 31.306719	Sağlam 2013
36	Cyperaceae	Carex	halleriana	perennial grass	0.28	Yukarı Yaylabel	Isparta	37.991582, 31.306719	Sağlam 2013
36	Pinaceae	Cedrus	libani	resprouter tree	62.5	Yukarı Yaylabel	Isparta	37.991582, 31.306719	Sağlam 2013
36	Cannabaceae	Celtis	tournefortii	resprouter tree	0.5	Yukarı Yaylabel	Isparta	37.991582, 31.306719	Sağlam 2013
36	Asteraceae	Centaurea	triumfettii	perennial forb	0.27	Yukarı Yaylabel	Isparta	37.991582, 31.306719	Sağlam 2013
36	Asteraceae	Cephalorrhynchus	tuberosus	geophyte	0.03	Yukarı Yaylabel	Isparta	37.991582, 31.306719	Sağlam 2013
36	Caryophyllaceae	Cerastium	brachypetalum	annuals	2	Yukarı Yaylabel	Isparta	37.991582, 31.306719	Sağlam 2013
36	Caryophyllaceae	Cerastium	fragillimum	annuals	1.5	Yukarı Yaylabel	Isparta	37.991582, 31.306719	Sağlam 2013
36	Aspleniaceae	Ceterach	officinarum	geophyte	1.5	Yukarı Yaylabel	Isparta	37.991582, 31.306719	Sağlam 2013
36	Pteridaceae	Cheilanthes	marantae	geophyte	0.51	Yukarı Yaylabel	Isparta	37.991582, 31.306719	Sağlam 2013
36	Compositae	Chondrilla	juncea	perennial forb	0.03	Yukarı Yaylabel	Isparta	37.991582, 31.306719	Sağlam 2013
36	Colchicaceae	Colchicum	burttii	geophyte	1.26	Yukarı Yaylabel	Isparta	37.991582, 31.306719	Sağlam 2013
36	Fabaceae	Colutea	melanocalyx	nospiny_subshrub	0.75	Yukarı Yaylabel	Isparta	37.991582, 31.306719	Sağlam 2013
36	Rosaceae	Cotoneaster	nummularius	nospiny_subshrub	4.11	Yukarı Yaylabel	Isparta	37.991582, 31.306719	Sağlam 2013
36	Compositae	Crepis	pulchra	annuals	0.04	Yukarı Yaylabel	Isparta	37.991582, 31.306719	Sağlam 2013
36	Iridaceae	Crocus	chrysanthus	geophyte	1.75	Yukarı Yaylabel	Isparta	37.991582, 31.306719	Sağlam 2013
36	Iridaceae	Crocus	pallasii	geophyte	1.75	Yukarı Yaylabel	Isparta	37.991582, 31.306719	Sağlam 2013
36	Rubiaceae	Cruciata	pedemontana	annuals	0.04	Yukarı Yaylabel	Isparta	37.991582, 31.306719	Sağlam 2013
36	Poaceae	Dactylis	glomerata	perennial grass	0.06	Yukarı Yaylabel	Isparta	37.991582, 31.306719	Sağlam 2013
36	Thymelaeaceae	Daphne	oleoides	nospiny_subshrub	2.25	Yukarı Yaylabel	Isparta	37.991582, 31.306719	Sağlam 2013
36	Ephedraceae	Ephedra	major	nospiny_subshrub	0.75	Yukarı Yaylabel	Isparta	37.991582, 31.306719	Sağlam 2013
36	Apiaceae	Eryngium	campestre	perennial forb	0.04	Yukarı Yaylabel	Isparta	37.991582, 31.306719	Sağlam 2013
36	Euphorbiaceae	Euphorbia	kotschyana	perennial forb	0.03	Yukarı Yaylabel	Isparta	37.991582, 31.306719	Sağlam 2013
36	Apiaceae	Falcaria	vulgaris	perennial forb	1	Yukarı Yaylabel	Isparta	37.991582, 31.306719	Sağlam 2013
36	Poaceae	Festuca	heterophylla	perennial grass	1	Yukarı Yaylabel	Isparta	37.991582, 31.306719	Sağlam 2013
36	Brassicaceae	Fibigia	eriocarpa	perennial forb	0.04	Yukarı Yaylabel	Isparta	37.991582, 31.306719	Sağlam 2013
36	Liliaceae	Fritillaria	whittallii	geophyte	0.5	Yukarı Yaylabel	Isparta	37.991582, 31.306719	Sağlam 2013
36	Amaryllidaceae	Galanthus	elwesii	geophyte	0.75	Yukarı Yaylabel	Isparta	37.991582, 31.306719	Sağlam 2013
36	Rubiaceae	Galium	peplidifolium	annuals	1.5	Yukarı Yaylabel	Isparta	37.991582, 31.306719	Sağlam 2013
36	Geraniaceae	Geranium	lucidum	annuals	0.5	Yukarı Yaylabel	Isparta	37.991582, 31.306719	Sağlam 2013
36	Geraniaceae	Geranium	rotundifolium	annuals	0.27	Yukarı Yaylabel	Isparta	37.991582, 31.306719	Sağlam 2013
36	Geraniaceae	Geranium	tuberosum	geophyte	0.04	Yukarı Yaylabel	Isparta	37.991582, 31.306719	Sağlam 2013
36	Asteraceae	Inula	montbretiana	perennial forb	0.02	Yukarı Yaylabel	Isparta	37.991582, 31.306719	Sağlam 2013
36	Iridaceae	Iris	schachtii	geophyte	0.75	Yukarı Yaylabel	Isparta	37.991582, 31.306719	Sağlam 2013
36	Oleaceae	Jasminum	fruticans	nospiny_subshrub	1.75	Yukarı Yaylabel	Isparta	37.991582, 31.306719	Sağlam 2013
36	Cupressaceae	Juniperus	excelsa	seeder tree	0.5	Yukarı Yaylabel	Isparta	37.991582, 31.306719	Sağlam 2013
36	Cupressaceae	Juniperus	oxycedrus	seeder tree	2.5	Yukarı Yaylabel	Isparta	37.991582, 31.306719	Sağlam 2013
36	Lamiaceae	Lamium	garganicum	perennial forb	1.25	Yukarı Yaylabel	Isparta	37.991582, 31.306719	Sağlam 2013
36	Fabaceae	Lathyrus	digitatus	perennial forb	1.01	Yukarı Yaylabel	Isparta	37.991582, 31.306719	Sağlam 2013
36	Fabaceae	Lathyrus	laxiflorus	perennial forb	1.25	Yukarı Yaylabel	Isparta	37.991582, 31.306719	Sağlam 2013
36	Fabaceae	Lathyrus	saxatilis	perennial forb	0.01	Yukarı Yaylabel	Isparta	37.991582, 31.306719	Sağlam 2013
36	Asteraceae	Leontodon	hispidus	perennial forb	0.02	Yukarı Yaylabel	Isparta	37.991582, 31.306719	Sağlam 2013
36	Scrophulariaceae	Linaria	simplex	annuals	0.02	Yukarı Yaylabel	Isparta	37.991582, 31.306719	Sağlam 2013
36	Caprifoliaceae	Lonicera	etrusca	resprouter tree	2.5	Yukarı Yaylabel	Isparta	37.991582, 31.306719	Sağlam 2013
36	Apiaceae	Malabaila	secacul	perennial forb	0.5	Yukarı Yaylabel	Isparta	37.991582, 31.306719	Sağlam 2013
36	Fabaceae	Medicago	minima	annuals	1.75	Yukarı Yaylabel	Isparta	37.991582, 31.306719	Sağlam 2013
36	Poaceae	Milium	vernale	annuals	0.26	Yukarı Yaylabel	Isparta	37.991582, 31.306719	Sağlam 2013
36	Asparagaceae	Muscari	armeniacum	geophyte	1	Yukarı Yaylabel	Isparta	37.991582, 31.306719	Sağlam 2013
36	Boraginaceae	Myosotis	ramosissima	annuals	2	Yukarı Yaylabel	Isparta	37.991582, 31.306719	Sağlam 2013
36	Fabaceae	Ononis	pusilla	perennial forb	0.04	Yukarı Yaylabel	Isparta	37.991582, 31.306719	Sağlam 2013
36	Orchidaceae	Orchis	mascula	geophyte	0.04	Yukarı Yaylabel	Isparta	37.991582, 31.306719	Sağlam 2013
36	Orchidaceae	Orchis	mascula	geophyte	0.04	Yukarı Yaylabel	Isparta	37.991582, 31.306719	Sağlam 2013
36	Asparagaceae	Ornithogalum	armeniaca	geophyte	0.02	Yukarı Yaylabel	Isparta	37.991582, 31.306719	Sağlam 2013
36	Asparagaceae	Ornithogalum	narbonense	geophyte	0.5	Yukarı Yaylabel	Isparta	37.991582, 31.306719	Sağlam 2013
36	Rosaceae	Orthurus	heterocarpus	perennial forb	0.04	Yukarı Yaylabel	Isparta	37.991582, 31.306719	Sağlam 2013
36	Poaceae	Phleum	montanum	perennial grass	0.75	Yukarı Yaylabel	Isparta	37.991582, 31.306719	Sağlam 2013
36	Asteraceae	Pilosella	cymosa	perennial forb	0.53	Yukarı Yaylabel	Isparta	37.991582, 31.306719	Sağlam 2013
36	Asteraceae	Pilosella	hoppeana	perennial forb	0.27	Yukarı Yaylabel	Isparta	37.991582, 31.306719	Sağlam 2013
36	Asteraceae	Pilosella	piloselloides	perennial forb	0.02	Yukarı Yaylabel	Isparta	37.991582, 31.306719	Sağlam 2013
36	Apiaceae	Pimpinella	tragium	perennial forb	0.27	Yukarı Yaylabel	Isparta	37.991582, 31.306719	Sağlam 2013
36	Poaceae	Piptatherum	coerulescens	annuals	0.02	Yukarı Yaylabel	Isparta	37.991582, 31.306719	Sağlam 2013
36	Poaceae	Poa	bulbosa	perennial grass	0.75	Yukarı Yaylabel	Isparta	37.991582, 31.306719	Sağlam 2013
36	Polygalaceae	Polygala	anatolica	perennial forb	0.03	Yukarı Yaylabel	Isparta	37.991582, 31.306719	Sağlam 2013
36	Rosaceae	Potentilla	kotschyana	perennial forb	0.04	Yukarı Yaylabel	Isparta	37.991582, 31.306719	Sağlam 2013
36	Rosaceae	Potentilla	recta	perennial forb	0.03	Yukarı Yaylabel	Isparta	37.991582, 31.306719	Sağlam 2013
36	Fagaceae	Quercus	coccifera	resprouter tree	4.11	Yukarı Yaylabel	Isparta	37.991582, 31.306719	Sağlam 2013
36	Fagaceae	Quercus	pubescens	resprouter tree	2.62	Yukarı Yaylabel	Isparta	37.991582, 31.306719	Sağlam 2013
36	Ranunculaceae	Ranunculus	argyreus	perennial forb	0.75	Yukarı Yaylabel	Isparta	37.991582, 31.306719	Sağlam 2013
36	Rosaceae	Rosa	canina	spiny_subshrub	1	Yukarı Yaylabel	Isparta	37.991582, 31.306719	Sağlam 2013
36	Asteraceae	Scorzonera	cana	perennial forb	0.06	Yukarı Yaylabel	Isparta	37.991582, 31.306719	Sağlam 2013
36	Lamiaceae	Scutellaria	galericulata	perennial forb	0.26	Yukarı Yaylabel	Isparta	37.991582, 31.306719	Sağlam 2013
36	Crassulaceae	Sedum	amplexicaule	perennial forb	1.5	Yukarı Yaylabel	Isparta	37.991582, 31.306719	Sağlam 2013
36	Caryophyllaceae	Silene	italica	perennial forb	0.32	Yukarı Yaylabel	Isparta	37.991582, 31.306719	Sağlam 2013
36	Caryophyllaceae	Silene	pratensis	perennial forb	0.01	Yukarı Yaylabel	Isparta	37.991582, 31.306719	Sağlam 2013
36	Lamiaceae	Teucrium	chamaedrys	perennial forb	2.5	Yukarı Yaylabel	Isparta	37.991582, 31.306719	Sağlam 2013
36	Brassicaceae	Thlaspi	ochroleucum	annuals	0.03	Yukarı Yaylabel	Isparta	37.991582, 31.306719	Sağlam 2013
36	Brassicaceae	Thlaspi	perfoliatum	annuals	1.25	Yukarı Yaylabel	Isparta	37.991582, 31.306719	Sağlam 2013
36	Lamiaceae	Thymus	sipyleus	nospiny_subshrub	1.25	Yukarı Yaylabel	Isparta	37.991582, 31.306719	Sağlam 2013
36	Apiaceae	Torilis	leptophylla	annuals	1	Yukarı Yaylabel	Isparta	37.991582, 31.306719	Sağlam 2013
36	Fabaceae	Trifolium	campestre	annuals	1	Yukarı Yaylabel	Isparta	37.991582, 31.306719	Sağlam 2013
36	Fabaceae	Trifolium	pannonicum	annuals	0.3	Yukarı Yaylabel	Isparta	37.991582, 31.306719	Sağlam 2013
36	Fabaceae	Trifolium	pratense	annuals	0.5	Yukarı Yaylabel	Isparta	37.991582, 31.306719	Sağlam 2013
36	Fabaceae	Trifolium	speciosum	annuals	1.75	Yukarı Yaylabel	Isparta	37.991582, 31.306719	Sağlam 2013
36	Asteraceae	Tripleurospermum	callosum	perennial forb	0.04	Yukarı Yaylabel	Isparta	37.991582, 31.306719	Sağlam 2013
36	Plantaginaceae	Veronica	cuneifolia	nospiny_subshrub	1.75	Yukarı Yaylabel	Isparta	37.991582, 31.306719	Sağlam 2013
36	Plantaginaceae	Veronica	macrostachya	nospiny_subshrub	0.54	Yukarı Yaylabel	Isparta	37.991582, 31.306719	Sağlam 2013
36	Apocynaceae	Vinca	herbacea	perennial forb	0.76	Yukarı Yaylabel	Isparta	37.991582, 31.306719	Sağlam 2013
36	Violaceae	Viola	kitaibeliana	annuals	1.03	Yukarı Yaylabel	Isparta	37.991582, 31.306719	Sağlam 2013
21	Plumbaginaceae	Acantholimon	acerosum	nospiny_subshrub	1	Gedikli	Isparta	37.823802, 31.384874	Sağlam 2013
21	Lamiaceae	Acinos	rotundifolius	annuals	1.25	Gedikli	Isparta	37.823802, 31.384874	Sağlam 2013
21	Ranunculaceae	Adonis	flammea	annuals	0.04	Gedikli	Isparta	37.823802, 31.384874	Sağlam 2013
21	Poaceae	Aegilops	geniculata	annuals	0.5	Gedikli	Isparta	37.823802, 31.384874	Sağlam 2013
21	Lamiaceae	Ajuga	chamaepitys	perennial forb	0.03	Gedikli	Isparta	37.823802, 31.384874	Sağlam 2013
21	Amaryllidaceae	Allium	paniculatum	geophyte	1	Gedikli	Isparta	37.823802, 31.384874	Sağlam 2013
21	Brassicaceae	Alyssum	murale	perennial forb	1.25	Gedikli	Isparta	37.823802, 31.384874	Sağlam 2013
21	Brassicaceae	Alyssum	strigosum	annuals	0.76	Gedikli	Isparta	37.823802, 31.384874	Sağlam 2013
21	Asteraceae	Anthemis	tinctoria	perennial forb	0.06	Gedikli	Isparta	37.823802, 31.384874	Sağlam 2013
21	Poaceae	Arrhenatherum	kotschyi	geophyte	0.03	Gedikli	Isparta	37.823802, 31.384874	Sağlam 2013
21	Rubiaceae	Asperula	arvensis	annuals	0.29	Gedikli	Isparta	37.823802, 31.384874	Sağlam 2013
21	Fabaceae	Astragalus	angustifolius	spiny_subshrub	4.11	Gedikli	Isparta	37.823802, 31.384874	Sağlam 2013
21	Fabaceae	Astragalus	campylosema	perennial forb	0.08	Gedikli	Isparta	37.823802, 31.384874	Sağlam 2013
21	Fabaceae	Astragalus	mesogitanus	perennial forb	0.26	Gedikli	Isparta	37.823802, 31.384874	Sağlam 2013
21	Fabaceae	Astragalus	micropterus	spiny_subshrub	0.5	Gedikli	Isparta	37.823802, 31.384874	Sağlam 2013
21	Fabaceae	Astragalus	oxytropifolius	perennial forb	0.02	Gedikli	Isparta	37.823802, 31.384874	Sağlam 2013
21	Campanulaceae	Asyneuma	limonifolium	perennial forb	0.05	Gedikli	Isparta	37.823802, 31.384874	Sağlam 2013
21	Brassicaceae	Aubrieta	pinardii	perennial forb	0.75	Gedikli	Isparta	37.823802, 31.384874	Sağlam 2013
21	Caryophyllaceae	Bolanthus	minuartioides	perennial forb	0.51	Gedikli	Isparta	37.823802, 31.384874	Sağlam 2013
21	Poaceae	Briza	humilis	annuals	2.5	Gedikli	Isparta	37.823802, 31.384874	Sağlam 2013
21	Poaceae	Bunium	microcarpum	geophyte	1.25	Gedikli	Isparta	37.823802, 31.384874	Sağlam 2013
21	Asteraceae	Centaurea	virgata	perennial forb	0.04	Gedikli	Isparta	37.823802, 31.384874	Sağlam 2013
21	Orchidaceae	Cephalanthera	rubra	geophyte	0.07	Gedikli	Isparta	37.823802, 31.384874	Sağlam 2013
21	Caryophyllaceae	Cerastium	brachypetalum	annuals	1.5	Gedikli	Isparta	37.823802, 31.384874	Sağlam 2013
21	Caryophyllaceae	Cerastium	fragillimum	annuals	1.25	Gedikli	Isparta	37.823802, 31.384874	Sağlam 2013
21	Lamiaceae	Clinopodium	vulgare	perennial forb	0.75	Gedikli	Isparta	37.823802, 31.384874	Sağlam 2013
21	Leguminosae	Coronilla	varia	perennial forb	0.27	Gedikli	Isparta	37.823802, 31.384874	Sağlam 2013
21	Rosaceae	Cotoneaster	nummularius	nospiny_subshrub	2.25	Gedikli	Isparta	37.823802, 31.384874	Sağlam 2013
21	Rosaceae	Crataegus	monogyna	resprouter tree	0.5	Gedikli	Isparta	37.823802, 31.384874	Sağlam 2013
21	Compositae	Crepis	foetida	perennial forb	0.02	Gedikli	Isparta	37.823802, 31.384874	Sağlam 2013
21	Compositae	Crepis	macropus	perennial forb	0.02	Gedikli	Isparta	37.823802, 31.384874	Sağlam 2013
21	Rubiaceae	Cruciata	taurica	perennial forb	0.04	Gedikli	Isparta	37.823802, 31.384874	Sağlam 2013
21	Thymelaeaceae	Daphne	oleoides	nospiny_subshrub	0.5	Gedikli	Isparta	37.823802, 31.384874	Sağlam 2013
21	Caryophyllaceae	Dianthus	crinitus	perennial forb	0.75	Gedikli	Isparta	37.823802, 31.384874	Sağlam 2013
21	Caryophyllaceae	Dianthus	zonatus	perennial forb	0.5	Gedikli	Isparta	37.823802, 31.384874	Sağlam 2013
21	Euphorbiaceae	Euphorbia	kotschyana	perennial forb	0.05	Gedikli	Isparta	37.823802, 31.384874	Sağlam 2013
21	Poaceae	Festuca	heterophylla	perennial grass	0.81	Gedikli	Isparta	37.823802, 31.384874	Sağlam 2013
21	Brassicaceae	Fibigia	eriocarpa	perennial forb	0.02	Gedikli	Isparta	37.823802, 31.384874	Sağlam 2013
21	Cistaceae	Fumana	procumbens	nospiny_subshrub	1.01	Gedikli	Isparta	37.823802, 31.384874	Sağlam 2013
21	Rubiaceae	Galium	floribundum	annuals	0.75	Gedikli	Isparta	37.823802, 31.384874	Sağlam 2013
21	Rubiaceae	Galium	peplidifolium	annuals	2	Gedikli	Isparta	37.823802, 31.384874	Sağlam 2013
21	Rubiaceae	Galium	verticillatum	annuals	0.5	Gedikli	Isparta	37.823802, 31.384874	Sağlam 2013
21	Rubiaceae	Galium	verum	perennial forb	1.02	Gedikli	Isparta	37.823802, 31.384874	Sağlam 2013
21	Plantaginaceae	Globularia	orientalis	perennial forb	1	Gedikli	Isparta	37.823802, 31.384874	Sağlam 2013
21	Fabaceae	Hedysarum	varium	perennial forb	0.04	Gedikli	Isparta	37.823802, 31.384874	Sağlam 2013
21	Cistaceae	Helianthemum	kotschyanum	perennial forb	0.08	Gedikli	Isparta	37.823802, 31.384874	Sağlam 2013
21	Caryophyllaceae	Herniaria	glabra	perennial forb	0.5	Gedikli	Isparta	37.823802, 31.384874	Sağlam 2013
21	Hypericaceae	Hypericum	aviculariifolium	perennial forb	1.5	Gedikli	Isparta	37.823802, 31.384874	Sağlam 2013
21	Hypericaceae	Hypericum	scabrum	perennial forb	0.03	Gedikli	Isparta	37.823802, 31.384874	Sağlam 2013
21	Oleaceae	Jasminum	fruticans	nospiny_subshrub	2.5	Gedikli	Isparta	37.823802, 31.384874	Sağlam 2013
21	Apiaceae	Johrenia	tortuosa	perennial forb	0.02	Gedikli	Isparta	37.823802, 31.384874	Sağlam 2013
21	Cupressaceae	Juniperus	excelsa	seeder tree	0.5	Gedikli	Isparta	37.823802, 31.384874	Sağlam 2013
21	Cupressaceae	Juniperus	oxycedrus	seeder tree	4.36	Gedikli	Isparta	37.823802, 31.384874	Sağlam 2013
21	Asteraceae	Jurinea	consanguinea	perennial forb	0.03	Gedikli	Isparta	37.823802, 31.384874	Sağlam 2013
21	Poaceae	Koeleria	brevis	perennial grass	0.05	Gedikli	Isparta	37.823802, 31.384874	Sağlam 2013
21	Lamiaceae	Lamium	garganicum	perennial forb	0.75	Gedikli	Isparta	37.823802, 31.384874	Sağlam 2013
21	Fabaceae	Lathyrus	aphaca	perennial forb	0.01	Gedikli	Isparta	37.823802, 31.384874	Sağlam 2013
21	Fabaceae	Lathyrus	digitatus	perennial forb	1.75	Gedikli	Isparta	37.823802, 31.384874	Sağlam 2013
21	Leguminosae	Lens	orientalis	annuals	0.75	Gedikli	Isparta	37.823802, 31.384874	Sağlam 2013
21	Asteraceae	Leontodon	crispus	perennial forb	0.05	Gedikli	Isparta	37.823802, 31.384874	Sağlam 2013
21	Asteraceae	Logfia	arvensis	annuals	0.51	Gedikli	Isparta	37.823802, 31.384874	Sağlam 2013
21	Fabaceae	Lotononis	genistoides	perennial forb	1.25	Gedikli	Isparta	37.823802, 31.384874	Sağlam 2013
21	Fabaceae	Lotus	aegaeus	perennial forb	1.25	Gedikli	Isparta	37.823802, 31.384874	Sağlam 2013
21	Fabaceae	Medicago	minima	annuals	1.25	Gedikli	Isparta	37.823802, 31.384874	Sağlam 2013
21	Fabaceae	Melilotus	bicolor	annuals	1.5	Gedikli	Isparta	37.823802, 31.384874	Sağlam 2013
21	Poaceae	Milium	vernale	annuals	0.02	Gedikli	Isparta	37.823802, 31.384874	Sağlam 2013
21	Caryophyllaceae	Minuartia	anatolica	annuals	1	Gedikli	Isparta	37.823802, 31.384874	Sağlam 2013
21	Fabaceae	Ononis	pusilla	perennial forb	0.33	Gedikli	Isparta	37.823802, 31.384874	Sağlam 2013
21	Caryophyllaceae	Paronychia	argyroloba	perennial forb	2.25	Gedikli	Isparta	37.823802, 31.384874	Sağlam 2013
21	Geraniaceae	Pelargonium	endlicherianum	perennial forb	0.03	Gedikli	Isparta	37.823802, 31.384874	Sağlam 2013
21	Asteraceae	Pilosella	cymosa	perennial forb	1.51	Gedikli	Isparta	37.823802, 31.384874	Sağlam 2013
21	Poaceae	Poa	bulbosa	geophyte	0.75	Gedikli	Isparta	37.823802, 31.384874	Sağlam 2013
21	Apiaceae	Prangos	meliocarpoides	perennial forb	0.05	Gedikli	Isparta	37.823802, 31.384874	Sağlam 2013
21	Dipsacaceae	Pterocephalus	pinardii	perennial forb	0.5	Gedikli	Isparta	37.823802, 31.384874	Sağlam 2013
21	Fagaceae	Quercus	coccifera	resprouter tree	52.5	Gedikli	Isparta	37.823802, 31.384874	Sağlam 2013
21	Rubiaceae	Rubia	tenuifolia	nospiny_subshrub	0.56	Gedikli	Isparta	37.823802, 31.384874	Sağlam 2013
21	Lamiaceae	Salvia	tomentosa	perennial forb	0.26	Gedikli	Isparta	37.823802, 31.384874	Sağlam 2013
21	Rosaceae	Sanguisorba	minor	perennial forb	0.03	Gedikli	Isparta	37.823802, 31.384874	Sağlam 2013
21	Lamiaceae	Scutellaria	orientalis	perennial forb	0.5	Gedikli	Isparta	37.823802, 31.384874	Sağlam 2013
21	Lamiaceae	Scutellaria	salviifolia	perennial forb	0.05	Gedikli	Isparta	37.823802, 31.384874	Sağlam 2013
21	Crassulaceae	Sedum	album	perennial forb	1.25	Gedikli	Isparta	37.823802, 31.384874	Sağlam 2013
21	Asteraceae	Senecio	vernalis	annuals	0.75	Gedikli	Isparta	37.823802, 31.384874	Sağlam 2013
21	Caryophyllaceae	Silene	armena	perennial forb	0.28	Gedikli	Isparta	37.823802, 31.384874	Sağlam 2013
21	Caryophyllaceae	Silene	ispartensis	perennial forb	0.01	Gedikli	Isparta	37.823802, 31.384874	Sağlam 2013
21	Caryophyllaceae	Silene	italica	perennial forb	0.05	Gedikli	Isparta	37.823802, 31.384874	Sağlam 2013
21	Caryophyllaceae	Silene	otites	perennial forb	0.01	Gedikli	Isparta	37.823802, 31.384874	Sağlam 2013
21	Caryophyllaceae	Silene	spergulifolia	perennial forb	0.02	Gedikli	Isparta	37.823802, 31.384874	Sağlam 2013
21	Caryophyllaceae	Telephium	imperati	perennial forb	0.03	Gedikli	Isparta	37.823802, 31.384874	Sağlam 2013
21	Lamiaceae	Teucrium	chamaedrys	perennial forb	2.25	Gedikli	Isparta	37.823802, 31.384874	Sağlam 2013
21	Lamiaceae	Teucrium	polium	perennial forb	1.25	Gedikli	Isparta	37.823802, 31.384874	Sağlam 2013
21	Lamiaceae	Thymus	zygioides	nospiny_subshrub	0.75	Gedikli	Isparta	37.823802, 31.384874	Sağlam 2013
21	Apiaceae	Torilis	leptophylla	annuals	0.5	Gedikli	Isparta	37.823802, 31.384874	Sağlam 2013
21	Asteraceae	Tragopogon	longirostris	perennial forb	0.03	Gedikli	Isparta	37.823802, 31.384874	Sağlam 2013
21	Fabaceae	Trigonella	astroides	annuals	0.02	Gedikli	Isparta	37.823802, 31.384874	Sağlam 2013
21	Fabaceae	Trigonella	lunata	annuals	0.02	Gedikli	Isparta	37.823802, 31.384874	Sağlam 2013
21	Fabaceae	Trigonella	velutina	annuals	0.05	Gedikli	Isparta	37.823802, 31.384874	Sağlam 2013
21	Valerianaceae	Valerianella	coronata	perennial forb	0.02	Gedikli	Isparta	37.823802, 31.384874	Sağlam 2013
21	Fabaceae	Vicia	cracca	perennial forb	0.5	Gedikli	Isparta	37.823802, 31.384874	Sağlam 2013
21	Apocynaceae	Vincetoxicum	canescens	perennial forb	0.07	Gedikli	Isparta	37.823802, 31.384874	Sağlam 2013
21	Apocynaceae	Vincetoxicum	fuscatum	perennial forb	0.02	Gedikli	Isparta	37.823802, 31.384874	Sağlam 2013
21	Poaceae	Vulpia	fasciculata	annuals	0.5	Gedikli	Isparta	37.823802, 31.384874	Sağlam 2013
21	Lamiaceae	Ziziphora	persica	annuals	1	Gedikli	Isparta	37.823802, 31.384874	Sağlam 2013
19	Fabaceae	Astragalus	angustifolius	spiny_subshrub	1	Salur	Isparta	37.599079, 31.312360	Sağlam 2013
19	Fabaceae	Astragalus	mesogitanus	perennial forb	0.5	Salur	Isparta	37.599079, 31.312360	Sağlam 2013
19	Fabaceae	Astragalus	vulnerariae	spiny_subshrub	0.51	Salur	Isparta	37.599079, 31.312360	Sağlam 2013
19	Berberidaceae	Berberis	crataegina	spiny_subshrub	1	Salur	Isparta	37.599079, 31.312360	Sağlam 2013
19	Caryophyllaceae	Bolanthus	minuartioides	perennial forb	1.5	Salur	Isparta	37.599079, 31.312360	Sağlam 2013
19	Poaceae	Bromus	sterilis	annuals	0.75	Salur	Isparta	37.599079, 31.312360	Sağlam 2013
19	Orchidaceae	Cephalanthera	rubra	geophyte	0.05	Salur	Isparta	37.599079, 31.312360	Sağlam 2013
19	Caryophyllaceae	Cerastium	fragillimum	annuals	1.25	Salur	Isparta	37.599079, 31.312360	Sağlam 2013
19	Leguminosae	Chamaecytisus	pygmaeus	nospiny_subshrub	1.25	Salur	Isparta	37.599079, 31.312360	Sağlam 2013
19	Cistaceae	Cistus	laurifolius	nospiny_subshrub	62.5	Salur	Isparta	37.599079, 31.312360	Sağlam 2013
19	Leguminosae	Coronilla	varia	perennial forb	0.05	Salur	Isparta	37.599079, 31.312360	Sağlam 2013
19	Rosaceae	Cotoneaster	nummularius	nospiny_subshrub	0.75	Salur	Isparta	37.599079, 31.312360	Sağlam 2013
19	Rosaceae	Crataegus	monogyna	spiny_subshrub	1	Salur	Isparta	37.599079, 31.312360	Sağlam 2013
19	Iridaceae	Crocus	pallasii	geophyte	1	Salur	Isparta	37.599079, 31.312360	Sağlam 2013
19	Rubiaceae	Crucianella	latifolia	annuals	0.01	Salur	Isparta	37.599079, 31.312360	Sağlam 2013
19	Poaceae	Dactylis	glomerata	perennial grass	0.02	Salur	Isparta	37.599079, 31.312360	Sağlam 2013
19	Fabaceae	Dorycnium	pentaphyllum	nospiny_subshrub	2.25	Salur	Isparta	37.599079, 31.312360	Sağlam 2013
19	Euphorbiaceae	Euphorbia	herniariifolia	perennial forb	0.02	Salur	Isparta	37.599079, 31.312360	Sağlam 2013
19	Apiaceae	Falcaria	vulgaris	perennial forb	1.25	Salur	Isparta	37.599079, 31.312360	Sağlam 2013
19	Poaceae	Festuca	heterophylla	perennial grass	0.04	Salur	Isparta	37.599079, 31.312360	Sağlam 2013
19	Poaceae	Festuca	valesiaca	perennial grass	0.5	Salur	Isparta	37.599079, 31.312360	Sağlam 2013
19	Rubiaceae	Galium	verum	perennial forb	0.75	Salur	Isparta	37.599079, 31.312360	Sağlam 2013
19	Fabaceae	Genista	lydia	nospiny_subshrub	0.03	Salur	Isparta	37.599079, 31.312360	Sağlam 2013
19	Hypericaceae	Hypericum	heterophyllum	nospiny_subshrub	4.36	Salur	Isparta	37.599079, 31.312360	Sağlam 2013
19	Hypericaceae	Hypericum	perforatum	perennial forb	0.75	Salur	Isparta	37.599079, 31.312360	Sağlam 2013
19	Oleaceae	Jasminum	fruticans	nospiny_subshrub	0.75	Salur	Isparta	37.599079, 31.312360	Sağlam 2013
19	Cupressaceae	Juniperus	excelsa	seeder tree	0.75	Salur	Isparta	37.599079, 31.312360	Sağlam 2013
19	Cupressaceae	Juniperus	oxycedrus	seeder tree	1.75	Salur	Isparta	37.599079, 31.312360	Sağlam 2013
19	Fabaceae	Lathyrus	digitatus	perennial forb	1.3	Salur	Isparta	37.599079, 31.312360	Sağlam 2013
19	Leguminosae	Lens	orientalis	annuals	0.5	Salur	Isparta	37.599079, 31.312360	Sağlam 2013
19	Asteraceae	Leontodon	asperrimus	perennial forb	0.04	Salur	Isparta	37.599079, 31.312360	Sağlam 2013
19	Asteraceae	Logfia	arvensis	annuals	0.5	Salur	Isparta	37.599079, 31.312360	Sağlam 2013
19	Fabaceae	Lotus	aegaeus	perennial forb	0.82	Salur	Isparta	37.599079, 31.312360	Sağlam 2013
19	Fabaceae	Medicago	sativa	perennial forb	0.05	Salur	Isparta	37.599079, 31.312360	Sağlam 2013
19	Poaceae	Milium	vernale	annuals	0.02	Salur	Isparta	37.599079, 31.312360	Sağlam 2013
19	Poaceae	Phleum	montanum	perennial grass	0.76	Salur	Isparta	37.599079, 31.312360	Sağlam 2013
19	Asteraceae	Pilosella	hoppeana	perennial forb	0.06	Salur	Isparta	37.599079, 31.312360	Sağlam 2013
19	Asteraceae	Pilosella	piloselloides	perennial forb	0.06	Salur	Isparta	37.599079, 31.312360	Sağlam 2013
19	Dipsacaceae	Pterocephalus	plumosus	annuals	0.5	Salur	Isparta	37.599079, 31.312360	Sağlam 2013
19	Fagaceae	Quercus	coccifera	resprouter tree	1.25	Salur	Isparta	37.599079, 31.312360	Sağlam 2013
19	Fagaceae	Quercus	pubescens	resprouter tree	0.75	Salur	Isparta	37.599079, 31.312360	Sağlam 2013
19	Rosaceae	Rosa	canina	spiny_subshrub	0.75	Salur	Isparta	37.599079, 31.312360	Sağlam 2013
19	Lamiaceae	Scutellaria	salviifolia	perennial forb	0.03	Salur	Isparta	37.599079, 31.312360	Sağlam 2013
19	Poaceae	Taeniatherum	caput-medusae	annuals	1.75	Salur	Isparta	37.599079, 31.312360	Sağlam 2013
19	Lamiaceae	Teucrium	chamaedrys	perennial forb	1.5	Salur	Isparta	37.599079, 31.312360	Sağlam 2013
19	Santalaceae	Thesium	billardieri	perennial forb	0.04	Salur	Isparta	37.599079, 31.312360	Sağlam 2013
19	Fabaceae	Trifolium	arvense	annuals	2.5	Salur	Isparta	37.599079, 31.312360	Sağlam 2013
19	Fabaceae	Trifolium	campestre	annuals	0.75	Salur	Isparta	37.599079, 31.312360	Sağlam 2013
19	Fabaceae	Trifolium	hirtum	annuals	1.76	Salur	Isparta	37.599079, 31.312360	Sağlam 2013
19	Fabaceae	Trifolium	lucanicum	annuals	0.05	Salur	Isparta	37.599079, 31.312360	Sağlam 2013
19	Fabaceae	Trifolium	speciosum	annuals	1	Salur	Isparta	37.599079, 31.312360	Sağlam 2013
19	Fabaceae	Vicia	cracca	perennial forb	0.03	Salur	Isparta	37.599079, 31.312360	Sağlam 2013
19	Fabaceae	Vicia	lathyroides	annuals	1.5	Salur	Isparta	37.599079, 31.312360	Sağlam 2013
12	Plumbaginaceae	Acantholimon	ulicinum	spiny_subshrub	1.78571	Kızıldağ National Park	Isparta	37.853015, 31.329532	Sağlam 2013
12	Amaryllidaceae	Allium	flavum	geophyte	1.07143	Kızıldağ National Park	Isparta	37.853015, 31.329532	Sağlam 2013
12	Poaceae	Alopecurus	textilis	geophyte	1.42857	Kızıldağ National Park	Isparta	37.853015, 31.329532	Sağlam 2013
12	Brassicaceae	Alyssum	murale	perennial forb	1.07143	Kızıldağ National Park	Isparta	37.853015, 31.329532	Sağlam 2013
12	Brassicaceae	Alyssum	pateri	perennial forb	1.07143	Kızıldağ National Park	Isparta	37.853015, 31.329532	Sağlam 2013
12	Asteraceae	Anthemis	cretica	perennial forb	0.0285714	Kızıldağ National Park	Isparta	37.853015, 31.329532	Sağlam 2013
12	Fabaceae	Astragalus	angustifolius	spiny_subshrub	3.91429	Kızıldağ National Park	Isparta	37.853015, 31.329532	Sağlam 2013
12	Fabaceae	Astragalus	plumosus	spiny_subshrub	2.5	Kızıldağ National Park	Isparta	37.853015, 31.329532	Sağlam 2013
12	Fabaceae	Astragalus	tmoleus	spiny_subshrub	1.07143	Kızıldağ National Park	Isparta	37.853015, 31.329532	Sağlam 2013
12	Fabaceae	Astragalus	vulnerariae	spiny_subshrub	7.81429	Kızıldağ National Park	Isparta	37.853015, 31.329532	Sağlam 2013
12	Asparagaceae	Bellevalia	tauri	geophyte	0.0571429	Kızıldağ National Park	Isparta	37.853015, 31.329532	Sağlam 2013
12	Poaceae	Briza	humilis	annuals	1.78571	Kızıldağ National Park	Isparta	37.853015, 31.329532	Sağlam 2013
12	Poaceae	Bromus	cappadocicus	perennial grass	0.728571	Kızıldağ National Park	Isparta	37.853015, 31.329532	Sağlam 2013
12	Poaceae	Bromus	tectorum	annuals	0.714286	Kızıldağ National Park	Isparta	37.853015, 31.329532	Sağlam 2013
12	Poaceae	Bromus	tomentellus	perennial grass	1.07143	Kızıldağ National Park	Isparta	37.853015, 31.329532	Sağlam 2013
12	Asteraceae	Centaurea	drabifolia	perennial forb	2.5	Kızıldağ National Park	Isparta	37.853015, 31.329532	Sağlam 2013
12	Asteraceae	Centaurea	pichleri	perennial forb	0.0285714	Kızıldağ National Park	Isparta	37.853015, 31.329532	Sağlam 2013
12	Leguminosae	Chamaecytisus	pygmaeus	nospiny_subshrub	2.14286	Kızıldağ National Park	Isparta	37.853015, 31.329532	Sağlam 2013
12	Convolvulaceae	Convolvulus	compactus	nospiny_subshrub	4.27143	Kızıldağ National Park	Isparta	37.853015, 31.329532	Sağlam 2013
12	Compositae	Crepis	sancta	annuals	1.42857	Kızıldağ National Park	Isparta	37.853015, 31.329532	Sağlam 2013
12	Rubiaceae	Cruciata	taurica	perennial forb	0.0714286	Kızıldağ National Park	Isparta	37.853015, 31.329532	Sağlam 2013
12	Boraginaceae	Cynoglossum	montanum	perennial forb	0.728571	Kızıldağ National Park	Isparta	37.853015, 31.329532	Sağlam 2013
12	Apiaceae	Ferulago	aucheri	perennial forb	0.0428571	Kızıldağ National Park	Isparta	37.853015, 31.329532	Sağlam 2013
12	Poaceae	Festuca	valesiaca	perennial grass	1.42857	Kızıldağ National Park	Isparta	37.853015, 31.329532	Sağlam 2013
12	Cistaceae	Fumana	aciphylla	perennial forb	1.07143	Kızıldağ National Park	Isparta	37.853015, 31.329532	Sağlam 2013
12	Asteraceae	Helichrysum	arenarium	perennial forb	2.5	Kızıldağ National Park	Isparta	37.853015, 31.329532	Sağlam 2013
12	Hypericaceae	Hypericum	aviculariifolium	perennial forb	1.42857	Kızıldağ National Park	Isparta	37.853015, 31.329532	Sağlam 2013
12	Caryophyllaceae	Minuartia	anatolica	annuals	1.07143	Kızıldağ National Park	Isparta	37.853015, 31.329532	Sağlam 2013
12	Caryophyllaceae	Minuartia	juniperina	perennial forb	2.5	Kızıldağ National Park	Isparta	37.853015, 31.329532	Sağlam 2013
12	Asparagaceae	Muscari	neglectum	geophyte	1.42857	Kızıldağ National Park	Isparta	37.853015, 31.329532	Sağlam 2013
12	Boraginaceae	Myosotis	lithospermifolia	perennial forb	1.08571	Kızıldağ National Park	Isparta	37.853015, 31.329532	Sağlam 2013
12	Boraginaceae	Onosma	aksoyii	perennial forb	0.0571429	Kızıldağ National Park	Isparta	37.853015, 31.329532	Sağlam 2013
12	Orchidaceae	Orchis	mascula	geophyte	0.0571429	Kızıldağ National Park	Isparta	37.853015, 31.329532	Sağlam 2013
12	Asparagaceae	Ornithogalum	narbonense	geophyte	1.07143	Kızıldağ National Park	Isparta	37.853015, 31.329532	Sağlam 2013
12	Poaceae	Phleum	montanum	perennial grass	1.07143	Kızıldağ National Park	Isparta	37.853015, 31.329532	Sağlam 2013
12	Poaceae	Poa	alpina	perennial grass	1.07143	Kızıldağ National Park	Isparta	37.853015, 31.329532	Sağlam 2013
12	Poaceae	Poa	bulbosa	perennial grass	1.78571	Kızıldağ National Park	Isparta	37.853015, 31.329532	Sağlam 2013
12	Rosaceae	Potentilla	kotschyana	perennial forb	0.0285714	Kızıldağ National Park	Isparta	37.853015, 31.329532	Sağlam 2013
12	Ranunculaceae	Ranunculus	argyreus	perennial forb	2.5	Kızıldağ National Park	Isparta	37.853015, 31.329532	Sağlam 2013
12	Crassulaceae	Sedum	amplexicaule	perennial forb	1.07143	Kızıldağ National Park	Isparta	37.853015, 31.329532	Sağlam 2013
12	Caryophyllaceae	Silene	ozyurtii	perennial forb	1.07143	Kızıldağ National Park	Isparta	37.853015, 31.329532	Sağlam 2013
12	Caryophyllaceae	Silene	pratensis	perennial forb	0.0571429	Kızıldağ National Park	Isparta	37.853015, 31.329532	Sağlam 2013
12	Poaceae	Taeniatherum	caput-medusae	annuals	1.78571	Kızıldağ National Park	Isparta	37.853015, 31.329532	Sağlam 2013
12	Brassicaceae	Thlaspi	perfoliatum	annuals	0.0571429	Kızıldağ National Park	Isparta	37.853015, 31.329532	Sağlam 2013
12	Lamiaceae	Thymus	sipyleus	nospiny_subshrub	37.5	Kızıldağ National Park	Isparta	37.853015, 31.329532	Sağlam 2013
12	Liliaceae	Tulipa	sylvestris	geophyte	2.5	Kızıldağ National Park	Isparta	37.853015, 31.329532	Sağlam 2013
12	Plantaginaceae	Veronica	multifida	nospiny_subshrub	0.0714286	Kızıldağ National Park	Isparta	37.853015, 31.329532	Sağlam 2013
11	Acanthaceae	Acanthus	hirsutus	perennial forb	0.26	Kızıldağ National Park	Isparta	37.743747, 31.414591	Sağlam 2013
11	Lamiaceae	Acinos	rotundifolius	annuals	1.25	Kızıldağ National Park	Isparta	37.743747, 31.414591	Sağlam 2013
11	Ranunculaceae	Adonis	flammea	annuals	0.5	Kızıldağ National Park	Isparta	37.743747, 31.414591	Sağlam 2013
11	Poaceae	Aegilops	triuncialis	annuals	1.5	Kızıldağ National Park	Isparta	37.743747, 31.414591	Sağlam 2013
11	Poaceae	Aegilops	umbellulata	annuals	1	Kızıldağ National Park	Isparta	37.743747, 31.414591	Sağlam 2013
11	Amaryllidaceae	Allium	paniculatum	geophyte	0.04	Kızıldağ National Park	Isparta	37.743747, 31.414591	Sağlam 2013
11	Amaryllidaceae	Allium	scorodoprasum	geophyte	1.25	Kızıldağ National Park	Isparta	37.743747, 31.414591	Sağlam 2013
11	Brassicaceae	Alyssum	strigosum	annuals	2.25	Kızıldağ National Park	Isparta	37.743747, 31.414591	Sağlam 2013
11	Rosaceae	Amygdalus	orientalis	resprouter tree	37.5	Kızıldağ National Park	Isparta	37.743747, 31.414591	Sağlam 2013
11	Boraginaceae	Anchusa	undulata	perennial forb	0.02	Kızıldağ National Park	Isparta	37.743747, 31.414591	Sağlam 2013
11	Asteraceae	Anthemis	tinctoria	perennial forb	0.05	Kızıldağ National Park	Isparta	37.743747, 31.414591	Sağlam 2013
11	Aristolochiaceae	Aristolochia	maurorum	perennial forb	0.02	Kızıldağ National Park	Isparta	37.743747, 31.414591	Sağlam 2013
11	Xanthorrhoeaceae	Asphodeline	anatolica	geophyte	0.03	Kızıldağ National Park	Isparta	37.743747, 31.414591	Sağlam 2013
11	Fabaceae	Astragalus	angustifolius	spiny_subshrub	2.25	Kızıldağ National Park	Isparta	37.743747, 31.414591	Sağlam 2013
11	Fabaceae	Astragalus	strictifolius	spiny_subshrub	1.25	Kızıldağ National Park	Isparta	37.743747, 31.414591	Sağlam 2013
11	Campanulaceae	Asyneuma	linifolium	perennial forb	0.31	Kızıldağ National Park	Isparta	37.743747, 31.414591	Sağlam 2013
11	Polygonaceae	Atraphaxis	billardieri	nospiny_subshrub	2.5	Kızıldağ National Park	Isparta	37.743747, 31.414591	Sağlam 2013
11	Poaceae	Avena	barbata	annuals	0.29	Kızıldağ National Park	Isparta	37.743747, 31.414591	Sağlam 2013
11	Berberidaceae	Berberis	crataegina	spiny_subshrub	2.25	Kızıldağ National Park	Isparta	37.743747, 31.414591	Sağlam 2013
11	Compositae	Bombycilaena	erecta	annuals	1.25	Kızıldağ National Park	Isparta	37.743747, 31.414591	Sağlam 2013
11	Poaceae	Bromus	japonicus	annuals	1	Kızıldağ National Park	Isparta	37.743747, 31.414591	Sağlam 2013
11	Poaceae	Bromus	sterilis	annuals	1	Kızıldağ National Park	Isparta	37.743747, 31.414591	Sağlam 2013
11	Poaceae	Bromus	tectorum	annuals	0.75	Kızıldağ National Park	Isparta	37.743747, 31.414591	Sağlam 2013
11	Poaceae	Bunium	microcarpum	geophyte	0.75	Kızıldağ National Park	Isparta	37.743747, 31.414591	Sağlam 2013
11	Rubiaceae	Callipeltis	cucullaris	annuals	1.75	Kızıldağ National Park	Isparta	37.743747, 31.414591	Sağlam 2013
11	Brassicaceae	Camelina	rumelica	annuals	0.02	Kızıldağ National Park	Isparta	37.743747, 31.414591	Sağlam 2013
11	Campanulaceae	Campanula	stricta	perennial forb	0.03	Kızıldağ National Park	Isparta	37.743747, 31.414591	Sağlam 2013
11	Cyperaceae	Carex	halleriana	perennial grass	0.02	Kızıldağ National Park	Isparta	37.743747, 31.414591	Sağlam 2013
11	Poaceae	Catapodium	rigidum	annuals	1	Kızıldağ National Park	Isparta	37.743747, 31.414591	Sağlam 2013
11	Asteraceae	Centaurea	cariensis	perennial forb	0.04	Kızıldağ National Park	Isparta	37.743747, 31.414591	Sağlam 2013
11	Asteraceae	Centaurea	solstitialis	annuals	0.28	Kızıldağ National Park	Isparta	37.743747, 31.414591	Sağlam 2013
11	Caryophyllaceae	Cerastium	banaticum	annuals	0.04	Kızıldağ National Park	Isparta	37.743747, 31.414591	Sağlam 2013
11	Caryophyllaceae	Cerastium	brachypetalum	annuals	1.5	Kızıldağ National Park	Isparta	37.743747, 31.414591	Sağlam 2013
11	Caryophyllaceae	Cerastium	fragillimum	annuals	1.75	Kızıldağ National Park	Isparta	37.743747, 31.414591	Sağlam 2013
11	Ranunculaceae	Consolida	raveyi	annuals	1	Kızıldağ National Park	Isparta	37.743747, 31.414591	Sağlam 2013
11	Leguminosae	Coronilla	scorpioides	annuals	0.02	Kızıldağ National Park	Isparta	37.743747, 31.414591	Sağlam 2013
11	Rosaceae	Cotoneaster	nummularius	nospiny_subshrub	1.5	Kızıldağ National Park	Isparta	37.743747, 31.414591	Sağlam 2013
11	Rosaceae	Crataegus	monogyna	resprouter tree	1.25	Kızıldağ National Park	Isparta	37.743747, 31.414591	Sağlam 2013
11	Compositae	Crepis	macropus	perennial forb	0.5	Kızıldağ National Park	Isparta	37.743747, 31.414591	Sağlam 2013
11	Compositae	Crepis	sancta	annuals	1.75	Kızıldağ National Park	Isparta	37.743747, 31.414591	Sağlam 2013
11	Iridaceae	Crocus	pallasii	geophyte	1.5	Kızıldağ National Park	Isparta	37.743747, 31.414591	Sağlam 2013
11	Rubiaceae	Crucianella	macrostachya	annuals	0.02	Kızıldağ National Park	Isparta	37.743747, 31.414591	Sağlam 2013
11	Asteraceae	Crupina	crupinastrum	annuals	1	Kızıldağ National Park	Isparta	37.743747, 31.414591	Sağlam 2013
11	Caryophyllaceae	Dianthus	anatolicus	perennial forb	0.02	Kızıldağ National Park	Isparta	37.743747, 31.414591	Sağlam 2013
11	Caryophyllaceae	Dianthus	zonatus	perennial forb	0.04	Kızıldağ National Park	Isparta	37.743747, 31.414591	Sağlam 2013
11	Poaceae	Echinaria	capitata	annuals	1.5	Kızıldağ National Park	Isparta	37.743747, 31.414591	Sağlam 2013
11	Apiaceae	Eryngium	campestre	perennial forb	0.04	Kızıldağ National Park	Isparta	37.743747, 31.414591	Sağlam 2013
11	Brassicaceae	Erysimum	crassipes	perennial forb	0.04	Kızıldağ National Park	Isparta	37.743747, 31.414591	Sağlam 2013
11	Euphorbiaceae	Euphorbia	falcata	annuals	0.03	Kızıldağ National Park	Isparta	37.743747, 31.414591	Sağlam 2013
11	Euphorbiaceae	Euphorbia	kotschyana	perennial forb	0.06	Kızıldağ National Park	Isparta	37.743747, 31.414591	Sağlam 2013
11	Poaceae	Festuca	heterophylla	perennial grass	0.02	Kızıldağ National Park	Isparta	37.743747, 31.414591	Sağlam 2013
11	Rubiaceae	Galium	dumosum	perennial forb	0.75	Kızıldağ National Park	Isparta	37.743747, 31.414591	Sağlam 2013
11	Rubiaceae	Galium	peplidifolium	annuals	1.25	Kızıldağ National Park	Isparta	37.743747, 31.414591	Sağlam 2013
11	Rubiaceae	Galium	verticillatum	annuals	1.5	Kızıldağ National Park	Isparta	37.743747, 31.414591	Sağlam 2013
11	Rubiaceae	Galium	verum	perennial forb	1.75	Kızıldağ National Park	Isparta	37.743747, 31.414591	Sağlam 2013
11	Hypericaceae	Hypericum	aviculariifolium	nospiny_subshrub	0.75	Kızıldağ National Park	Isparta	37.743747, 31.414591	Sağlam 2013
11	Oleaceae	Jasminum	fruticans	nospiny_subshrub	1.25	Kızıldağ National Park	Isparta	37.743747, 31.414591	Sağlam 2013
11	Cupressaceae	Juniperus	foetidissima	seeder tree	0.75	Kızıldağ National Park	Isparta	37.743747, 31.414591	Sağlam 2013
11	Cupressaceae	Juniperus	oxycedrus	seeder tree	1.75	Kızıldağ National Park	Isparta	37.743747, 31.414591	Sağlam 2013
11	Poaceae	Koeleria	cristata	perennial grass	0.03	Kızıldağ National Park	Isparta	37.743747, 31.414591	Sağlam 2013
11	Lamiaceae	Lamium	garganicum	perennial forb	0.03	Kızıldağ National Park	Isparta	37.743747, 31.414591	Sağlam 2013
11	Campanulaceae	Legousia	pentagonia	annuals	1.75	Kızıldağ National Park	Isparta	37.743747, 31.414591	Sağlam 2013
11	Fabaceae	Medicago	minima	annuals	1.25	Kızıldağ National Park	Isparta	37.743747, 31.414591	Sağlam 2013
11	Poaceae	Melica	penicillaris	perennial grass	0.5	Kızıldağ National Park	Isparta	37.743747, 31.414591	Sağlam 2013
11	Lamiaceae	Micromeria	myrtifolia	perennial forb	0.75	Kızıldağ National Park	Isparta	37.743747, 31.414591	Sağlam 2013
11	Caryophyllaceae	Minuartia	anatolica	annuals	1	Kızıldağ National Park	Isparta	37.743747, 31.414591	Sağlam 2013
11	Caryophyllaceae	Minuartia	montana	perennial forb	1.25	Kızıldağ National Park	Isparta	37.743747, 31.414591	Sağlam 2013
11	Ranunculaceae	Nigella	arvensis	annuals	0.04	Kızıldağ National Park	Isparta	37.743747, 31.414591	Sağlam 2013
11	Fabaceae	Onobrychis	pisidica	perennial forb	0.28	Kızıldağ National Park	Isparta	37.743747, 31.414591	Sağlam 2013
11	Boraginaceae	Onosma	armenum	perennial forb	0.06	Kızıldağ National Park	Isparta	37.743747, 31.414591	Sağlam 2013
11	Orobanchaceae	Orobanche	caucasica	perennial forb	0.03	Kızıldağ National Park	Isparta	37.743747, 31.414591	Sağlam 2013
11	Geraniaceae	Pelargonium	endlicherianum	perennial forb	0.02	Kızıldağ National Park	Isparta	37.743747, 31.414591	Sağlam 2013
11	Asteraceae	Picnomon	acarna	annuals	0.03	Kızıldağ National Park	Isparta	37.743747, 31.414591	Sağlam 2013
11	Anacardiaceae	Pistacia	terebinthus	nospiny_subshrub	1.25	Kızıldağ National Park	Isparta	37.743747, 31.414591	Sağlam 2013
11	Poaceae	Poa	bulbosa	perennial grass	0.75	Kızıldağ National Park	Isparta	37.743747, 31.414591	Sağlam 2013
11	Dipsacaceae	Pterocephalus	pinardii	perennial forb	0.03	Kızıldağ National Park	Isparta	37.743747, 31.414591	Sağlam 2013
11	Dipsacaceae	Pterocephalus	plumosus	annuals	0.75	Kızıldağ National Park	Isparta	37.743747, 31.414591	Sağlam 2013
11	Fagaceae	Quercus	pubescens	resprouter tree	1.5	Kızıldağ National Park	Isparta	37.743747, 31.414591	Sağlam 2013
11	Lamiaceae	Salvia	cryptantha	perennial forb	0.29	Kızıldağ National Park	Isparta	37.743747, 31.414591	Sağlam 2013
11	Lamiaceae	Salvia	heldreichiana	perennial forb	1.5	Kızıldağ National Park	Isparta	37.743747, 31.414591	Sağlam 2013
11	Rosaceae	Sanguisorba	minor	perennial forb	0.06	Kızıldağ National Park	Isparta	37.743747, 31.414591	Sağlam 2013
11	Caprifoliaceae	Scabiosa	argentea	nospiny_subshrub	0.03	Kızıldağ National Park	Isparta	37.743747, 31.414591	Sağlam 2013
11	Caprifoliaceae	Scabiosa	rotata	annuals	0.52	Kızıldağ National Park	Isparta	37.743747, 31.414591	Sağlam 2013
11	Apiaceae	Scandix	stellata	annuals	0.75	Kızıldağ National Park	Isparta	37.743747, 31.414591	Sağlam 2013
11	Crassulaceae	Sedum	sartorianum	perennial forb	1.25	Kızıldağ National Park	Isparta	37.743747, 31.414591	Sağlam 2013
11	Lamiaceae	Sideritis	montana	perennial forb	0.79	Kızıldağ National Park	Isparta	37.743747, 31.414591	Sağlam 2013
11	Caryophyllaceae	Silene	squamigera	annuals	0.06	Kızıldağ National Park	Isparta	37.743747, 31.414591	Sağlam 2013
11	Lamiaceae	Stachys	annua	perennial forb	0.04	Kızıldağ National Park	Isparta	37.743747, 31.414591	Sağlam 2013
11	Lamiaceae	Stachys	cretica	perennial forb	0.04	Kızıldağ National Park	Isparta	37.743747, 31.414591	Sağlam 2013
11	Poaceae	Taeniatherum	caput-medusae	annuals	1.25	Kızıldağ National Park	Isparta	37.743747, 31.414591	Sağlam 2013
11	Lamiaceae	Teucrium	chamaedrys	perennial forb	0.75	Kızıldağ National Park	Isparta	37.743747, 31.414591	Sağlam 2013
11	Lamiaceae	Teucrium	polium	perennial forb	0.75	Kızıldağ National Park	Isparta	37.743747, 31.414591	Sağlam 2013
11	Apiaceae	Torilis	leptophylla	annuals	1.75	Kızıldağ National Park	Isparta	37.743747, 31.414591	Sağlam 2013
11	Violaceae	Viola	kitaibeliana	annuals	0.05	Kızıldağ National Park	Isparta	37.743747, 31.414591	Sağlam 2013
11	Lamiaceae	Ziziphora	capitata	annuals	0.75	Kızıldağ National Park	Isparta	37.743747, 31.414591	Sağlam 2013
71	Plumbaginaceae	Acanthalimon	acerosum	nospiny_subshrub	2.5	Kızılırmak	Çankırı	40.321942, 33.995733	Ketenoglu et al. 1983
71	Asteraceae	Achillea	wilhemsii	perennial forb	18.75	Kızılırmak	Çankırı	40.321942, 33.995733	Ketenoglu et al. 1983
71	Poaceae	Aegilops	columaris	annuals	2.5	Kızılırmak	Çankırı	40.321942, 33.995733	Ketenoglu et al. 1983
71	Lamiaceae	Ajuga	chamaepytis	perennial forb	2.5	Kızılırmak	Çankırı	40.321942, 33.995733	Ketenoglu et al. 1983
71	Fabaceae	Alhagi	camelorum	spiny_subshrub	2.5	Kızılırmak	Çankırı	40.321942, 33.995733	Ketenoglu et al. 1983
71	Boraginaceae	Alkanna	orientalis	perennial forb	18.75	Kızılırmak	Çankırı	40.321942, 33.995733	Ketenoglu et al. 1983
71	Amaryllidaceae	Allium	flavum	perennial forb	37.5	Kızılırmak	Çankırı	40.321942, 33.995733	Ketenoglu et al. 1983
71	Amaryllidaceae	Allium	rotundum	perennial forb	2.5	Kızılırmak	Çankırı	40.321942, 33.995733	Ketenoglu et al. 1983
71	Brassicaceae	Alyssum	pateri	perennial forb	18.75	Kızılırmak	Çankırı	40.321942, 33.995733	Ketenoglu et al. 1983
71	Brassicaceae	Alyssum	propinquum	perennial forb	2.5	Kızılırmak	Çankırı	40.321942, 33.995733	Ketenoglu et al. 1983
71	Brassicaceae	Alyssum	sibiricum	perennial forb	87.5	Kızılırmak	Çankırı	40.321942, 33.995733	Ketenoglu et al. 1983
71	Brassicaceae	Alyssum	minus	annuals	18.75	Kızılırmak	Çankırı	40.321942, 33.995733	Ketenoglu et al. 1983
71	Primulaceae	Anagallis	arvensis	annuals	62.5	Kızılırmak	Çankırı	40.321942, 33.995733	Ketenoglu et al. 1983
71	Primulaceae	Androsace	maxima	annuals	2.5	Kızılırmak	Çankırı	40.321942, 33.995733	Ketenoglu et al. 1983
71	Asteraceae	Anthemis	cretica	perennial forb	2.5	Kızılırmak	Çankırı	40.321942, 33.995733	Ketenoglu et al. 1983
71	Asteraceae	Anthemis	tinctoria	perennial forb	2.5	Kızılırmak	Çankırı	40.321942, 33.995733	Ketenoglu et al. 1983
71	Poaceae	Apera	intermedia	annuals	18.75	Kızılırmak	Çankırı	40.321942, 33.995733	Ketenoglu et al. 1983
71	Asteraceae	Artemisia	santonicum	nospiny_subshrub	87.5	Kızılırmak	Çankırı	40.321942, 33.995733	Ketenoglu et al. 1983
71	Fabaceae	Astragalus	aduncus	perennial forb	18.75	Kızılırmak	Çankırı	40.321942, 33.995733	Ketenoglu et al. 1983
71	Fabaceae	Astragalus	karamasicus	nospiny_subshrub	18.75	Kızılırmak	Çankırı	40.321942, 33.995733	Ketenoglu et al. 1983
71	Poaceae	Botriochloa	ischaemum	perennial grass	2.5	Kızılırmak	Çankırı	40.321942, 33.995733	Ketenoglu et al. 1983
71	Poaceae	Bromus	japonicus	annuals	62.5	Kızılırmak	Çankırı	40.321942, 33.995733	Ketenoglu et al. 1983
71	Poaceae	Bromus	tectorum	annuals	18.75	Kızılırmak	Çankırı	40.321942, 33.995733	Ketenoglu et al. 1983
71	Poaceae	Bromus	tomentellus	perennial grass	2.5	Kızılırmak	Çankırı	40.321942, 33.995733	Ketenoglu et al. 1983
71	Apiaceae	Bupleurum	boissieri	perennial grass	18.75	Kızılırmak	Çankırı	40.321942, 33.995733	Ketenoglu et al. 1983
71	Rubiaceae	Callipeltis	cucullaria	annuals	2.5	Kızılırmak	Çankırı	40.321942, 33.995733	Ketenoglu et al. 1983
71	Asteraceae	Centaurea	patula	perennial forb	37.5	Kızılırmak	Çankırı	40.321942, 33.995733	Ketenoglu et al. 1983
71	Asteraceae	Centaurea	solstitialis	spiny_subshrub	2.5	Kızılırmak	Çankırı	40.321942, 33.995733	Ketenoglu et al. 1983
71	Asteraceae	Centaurea	virgata	perennial grass	2.5	Kızılırmak	Çankırı	40.321942, 33.995733	Ketenoglu et al. 1983
71	Convolvulaceae	Convolvulus	holosericeus	perennial forb	2.5	Kızılırmak	Çankırı	40.321942, 33.995733	Ketenoglu et al. 1983
71	Compositae	Cousinia	birandiana	nospiny_subshrub	2.5	Kızılırmak	Çankırı	40.321942, 33.995733	Ketenoglu et al. 1983
71	Rubiaceae	Cruciata	coronata	perennial grass	2.5	Kızılırmak	Çankırı	40.321942, 33.995733	Ketenoglu et al. 1983
71	Poaceae	Dactylis	glomerata	perennial grass	2.5	Kızılırmak	Çankırı	40.321942, 33.995733	Ketenoglu et al. 1983
71	Poaceae	Eromopyrum	bonapartis	perennial grass	18.75	Kızılırmak	Çankırı	40.321942, 33.995733	Ketenoglu et al. 1983
71	Apiaceae	Eryngium	campestre	perennial forb	37.5	Kızılırmak	Çankırı	40.321942, 33.995733	Ketenoglu et al. 1983
71	Brassicaceae	Erysimum	crassipes	perennial forb	18.75	Kızılırmak	Çankırı	40.321942, 33.995733	Ketenoglu et al. 1983
71	Euphorbiaceae	Euphorbia	falcata	annuals	18.75	Kızılırmak	Çankırı	40.321942, 33.995733	Ketenoglu et al. 1983
71	Compositae	Filago	microcephala	annuals	2.5	Kızılırmak	Çankırı	40.321942, 33.995733	Ketenoglu et al. 1983
71	Compositae	Filago	pyramidata	annuals	18.75	Kızılırmak	Çankırı	40.321942, 33.995733	Ketenoglu et al. 1983
71	Cistaceae	Fumana	aciphylla	perennial forb	2.5	Kızılırmak	Çankırı	40.321942, 33.995733	Ketenoglu et al. 1983
71	Rubiaceae	Galium	incanum	perennial forb	18.75	Kızılırmak	Çankırı	40.321942, 33.995733	Ketenoglu et al. 1983
71	Plantaginaceae	Globularia	orientalis	perennial forb	2.5	Kızılırmak	Çankırı	40.321942, 33.995733	Ketenoglu et al. 1983
71	Fabaceae	Glycyrrhiza	glabra	nospiny_subshrub	2.5	Kızılırmak	Çankırı	40.321942, 33.995733	Ketenoglu et al. 1983
71	Caryophyllaceae	Gypsophila	eriocalyx	nospiny_subshrub	18.75	Kızılırmak	Çankırı	40.321942, 33.995733	Ketenoglu et al. 1983
71	Caryophyllaceae	Gypsophila	parva	nospiny_subshrub	18.75	Kızılırmak	Çankırı	40.321942, 33.995733	Ketenoglu et al. 1983
71	Poaceae	Koeleria	cristata	perennial grass	2.5	Kızılırmak	Çankırı	40.321942, 33.995733	Ketenoglu et al. 1983
71	Poaceae	Koelpinia	linearis	annuals	18.75	Kızılırmak	Çankırı	40.321942, 33.995733	Ketenoglu et al. 1983
71	Boraginaceae	Lappula	barbata	perennial forb	18.75	Kızılırmak	Çankırı	40.321942, 33.995733	Ketenoglu et al. 1983
71	Linaceae	Linum	flavum	perennial forb	2.5	Kızılırmak	Çankırı	40.321942, 33.995733	Ketenoglu et al. 1983
71	Linaceae	Linum	mucronatum	perennial forb	2.5	Kızılırmak	Çankırı	40.321942, 33.995733	Ketenoglu et al. 1983
71	Linaceae	Linum	nodiflorum	perennial forb	2.5	Kızılırmak	Çankırı	40.321942, 33.995733	Ketenoglu et al. 1983
71	Lamiaceae	Marrubium	trachyticum	perennial forb	18.75	Kızılırmak	Çankırı	40.321942, 33.995733	Ketenoglu et al. 1983
71	Caryophyllaceae	Minuartia	anatolica	perennial forb	2.5	Kızılırmak	Çankırı	40.321942, 33.995733	Ketenoglu et al. 1983
71	Caryophyllaceae	Minuartia	micrantha	perennial forb	2.5	Kızılırmak	Çankırı	40.321942, 33.995733	Ketenoglu et al. 1983
71	Boraginaceae	Moltkia	coerulea	perennial forb	2.5	Kızılırmak	Çankırı	40.321942, 33.995733	Ketenoglu et al. 1983
71	Fabaceae	Onobrychis	armena	perennial forb	62.5	Kızılırmak	Çankırı	40.321942, 33.995733	Ketenoglu et al. 1983
71	Poaceae	Phleum	exaratum	annuals	18.75	Kızılırmak	Çankırı	40.321942, 33.995733	Ketenoglu et al. 1983
71	Poaceae	Phlomis	armeniaca	perennial grass	2.5	Kızılırmak	Çankırı	40.321942, 33.995733	Ketenoglu et al. 1983
71	Plantaginaceae	Plantago	lanceolata	perennial forb	2.5	Kızılırmak	Çankırı	40.321942, 33.995733	Ketenoglu et al. 1983
71	Poaceae	Poa	bulbosa	perennial grass	2.5	Kızılırmak	Çankırı	40.321942, 33.995733	Ketenoglu et al. 1983
71	Rosaceae	Potentilla	recta	perennial forb	18.75	Kızılırmak	Çankırı	40.321942, 33.995733	Ketenoglu et al. 1983
71	Asteraceae	Rhagadiolus	angulosus	annuals	2.5	Kızılırmak	Çankırı	40.321942, 33.995733	Ketenoglu et al. 1983
71	Lamiaceae	Salvia	cryptantha	perennial forb	18.75	Kızılırmak	Çankırı	40.321942, 33.995733	Ketenoglu et al. 1983
71	Caprifoliaceae	Scabiosa	argentea	perennial forb	62.5	Kızılırmak	Çankırı	40.321942, 33.995733	Ketenoglu et al. 1983
71	Caprifoliaceae	Scabiosa	rotata	perennial forb	18.75	Kızılırmak	Çankırı	40.321942, 33.995733	Ketenoglu et al. 1983
71	Apiaceae	Scandix	pecten-veneris	annuals	2.5	Kızılırmak	Çankırı	40.321942, 33.995733	Ketenoglu et al. 1983
71	Lamiaceae	Scutellaria	orientalis	perennial forb	37.5	Kızılırmak	Çankırı	40.321942, 33.995733	Ketenoglu et al. 1983
71	Caryophyllaceae	Silene	supina	nospiny_subshrub	2.5	Kızılırmak	Çankırı	40.321942, 33.995733	Ketenoglu et al. 1983
71	Lamiaceae	Stachys	cretica	perennial forb	2.5	Kızılırmak	Çankırı	40.321942, 33.995733	Ketenoglu et al. 1983
71	Poaceae	Stipa	lessingiana	perennial grass	2.5	Kızılırmak	Çankırı	40.321942, 33.995733	Ketenoglu et al. 1983
71	Poaceae	Taeniatherum	crinitum	annuals	62.5	Kızılırmak	Çankırı	40.321942, 33.995733	Ketenoglu et al. 1983
71	Lamiaceae	Teucrium	polium	nospiny_subshrub	62.5	Kızılırmak	Çankırı	40.321942, 33.995733	Ketenoglu et al. 1983
71	Lamiaceae	Thymus	leucostomus	nospiny_subshrub	18.75	Kızılırmak	Çankırı	40.321942, 33.995733	Ketenoglu et al. 1983
71	Lamiaceae	Thymus	leucostomus	nospiny_subshrub	87.5	Kızılırmak	Çankırı	40.321942, 33.995733	Ketenoglu et al. 1983
71	Poaceae	Trachynia	distachya	annuals	18.75	Kızılırmak	Çankırı	40.321942, 33.995733	Ketenoglu et al. 1983
71	Fabaceae	Trigonella	orthoceras	annuals	2.5	Kızılırmak	Çankırı	40.321942, 33.995733	Ketenoglu et al. 1983
71	Apiaceae	Turgenia	latifolia	annuals	37.5	Kızılırmak	Çankırı	40.321942, 33.995733	Ketenoglu et al. 1983
71	Plantaginaceae	Veronica	multifida	nospiny_subshrub	37.5	Kızılırmak	Çankırı	40.321942, 33.995733	Ketenoglu et al. 1983
71	Lamiaceae	Ziziphora	capitata	annuals	2.5	Kızılırmak	Çankırı	40.321942, 33.995733	Ketenoglu et al. 1983
71	Lamiaceae	Ziziphora	taurica	annuals	2.5	Kızılırmak	Çankırı	40.321942, 33.995733	Ketenoglu et al. 1983
71	Lamiaceae	Ziziphora	tenuior	annuals	62.5	Kızılırmak	Çankırı	40.321942, 33.995733	Ketenoglu et al. 1983
70	Plumbaginaceae	Acantholimon	acerosum	nospiny_subshrub	62.5	Yapraklı	Çankırı	40.756433, 33.778792	Ketenoglu et al. 1983
70	Asteraceae	Achillea	monocephala	perennial forb	2.5	Yapraklı	Çankırı	40.756433, 33.778792	Ketenoglu et al. 1983
70	Poaceae	Aegilops	triuncialis	annuals	2.5	Yapraklı	Çankırı	40.756433, 33.778792	Ketenoglu et al. 1983
70	Amaryllidaceae	Allium	flavum	perennial forb	18.75	Yapraklı	Çankırı	40.756433, 33.778792	Ketenoglu et al. 1983
70	Amaryllidaceae	Allium	rotundum	perennial forb	18.75	Yapraklı	Çankırı	40.756433, 33.778792	Ketenoglu et al. 1983
70	Brassicaceae	Alyssum	minus	annuals	2.5	Yapraklı	Çankırı	40.756433, 33.778792	Ketenoglu et al. 1983
70	Brassicaceae	Alyssum	pateri	perennial forb	2.5	Yapraklı	Çankırı	40.756433, 33.778792	Ketenoglu et al. 1983
70	Brassicaceae	Alyssum	propinquum	perennial forb	2.5	Yapraklı	Çankırı	40.756433, 33.778792	Ketenoglu et al. 1983
70	Brassicaceae	Alyssum	sibiricum	perennial forb	37.5	Yapraklı	Çankırı	40.756433, 33.778792	Ketenoglu et al. 1983
70	Primulaceae	Androsace	maxima	annuals	18.75	Yapraklı	Çankırı	40.756433, 33.778792	Ketenoglu et al. 1983
70	Asteraceae	Anthemis	cretica	perennial forb	2.5	Yapraklı	Çankırı	40.756433, 33.778792	Ketenoglu et al. 1983
70	Asteraceae	Anthemis	kotschyana	perennial forb	18.75	Yapraklı	Çankırı	40.756433, 33.778792	Ketenoglu et al. 1983
70	Asteraceae	Artemisia	santonicum	nospiny_subshrub	18.75	Yapraklı	Çankırı	40.756433, 33.778792	Ketenoglu et al. 1983
70	Rubiaceae	Asperula	bornmuelleri	nospiny_subshrub	37.5	Yapraklı	Çankırı	40.756433, 33.778792	Ketenoglu et al. 1983
70	Fabaceae	Astragalus	aduncus	perennial forb	2.5	Yapraklı	Çankırı	40.756433, 33.778792	Ketenoglu et al. 1983
70	Fabaceae	Astragalus	anthylloides	perennial forb	18.75	Yapraklı	Çankırı	40.756433, 33.778792	Ketenoglu et al. 1983
70	Fabaceae	Astragalus	aucheri	perennial forb	2.5	Yapraklı	Çankırı	40.756433, 33.778792	Ketenoglu et al. 1983
70	Fabaceae	Astragalus	karamasicus	nospiny_subshrub	37.5	Yapraklı	Çankırı	40.756433, 33.778792	Ketenoglu et al. 1983
70	Fabaceae	Astragalus	strigillosus	spiny_subshrub	18.75	Yapraklı	Çankırı	40.756433, 33.778792	Ketenoglu et al. 1983
70	Campanulaceae	Asyneuma	limonifolium	perennial forb	2.5	Yapraklı	Çankırı	40.756433, 33.778792	Ketenoglu et al. 1983
70	Poaceae	Botriochloa	ischaemum	perennial grass	2.5	Yapraklı	Çankırı	40.756433, 33.778792	Ketenoglu et al. 1983
70	Poaceae	Bromus	japonicus	annuals	18.75	Yapraklı	Çankırı	40.756433, 33.778792	Ketenoglu et al. 1983
70	Poaceae	Bromus	tectorum	annuals	2.5	Yapraklı	Çankırı	40.756433, 33.778792	Ketenoglu et al. 1983
70	Poaceae	Bromus	tomentellus	perennial grass	37.5	Yapraklı	Çankırı	40.756433, 33.778792	Ketenoglu et al. 1983
70	Apiaceae	Bupleurum	boissieri	perennial grass	2.5	Yapraklı	Çankırı	40.756433, 33.778792	Ketenoglu et al. 1983
70	Campanulaceae	Campanula	pinnatifida	perennial forb	2.5	Yapraklı	Çankırı	40.756433, 33.778792	Ketenoglu et al. 1983
70	Asteraceae	Centaurea	patula	perennial forb	37.5	Yapraklı	Çankırı	40.756433, 33.778792	Ketenoglu et al. 1983
70	Asteraceae	Centaurea	virgata	perennial grass	62.5	Yapraklı	Çankırı	40.756433, 33.778792	Ketenoglu et al. 1983
70	Convolvulaceae	Convolvulus	holosericeus	perennial forb	2.5	Yapraklı	Çankırı	40.756433, 33.778792	Ketenoglu et al. 1983
70	Convolvulaceae	Convolvulus	lineatus	perennial forb	2.5	Yapraklı	Çankırı	40.756433, 33.778792	Ketenoglu et al. 1983
70	Compositae	Cousinia	birandiana	nospiny_subshrub	2.5	Yapraklı	Çankırı	40.756433, 33.778792	Ketenoglu et al. 1983
70	Rubiaceae	Cruciata	atriculata	perennial grass	2.5	Yapraklı	Çankırı	40.756433, 33.778792	Ketenoglu et al. 1983
70	Rubiaceae	Cruciata	taurica	perennial forb	2.5	Yapraklı	Çankırı	40.756433, 33.778792	Ketenoglu et al. 1983
70	Poaceae	Dactylis	glomerata	perennial grass	18.75	Yapraklı	Çankırı	40.756433, 33.778792	Ketenoglu et al. 1983
70	Apiaceae	Eryngium	campestre	perennial forb	18.75	Yapraklı	Çankırı	40.756433, 33.778792	Ketenoglu et al. 1983
70	Brassicaceae	Erysimum	crassipes	perennial forb	2.5	Yapraklı	Çankırı	40.756433, 33.778792	Ketenoglu et al. 1983
70	Euphorbiaceae	Euphorbia	macroclada	perennial grass	18.75	Yapraklı	Çankırı	40.756433, 33.778792	Ketenoglu et al. 1983
70	Compositae	Filago	pyramidata	annuals	2.5	Yapraklı	Çankırı	40.756433, 33.778792	Ketenoglu et al. 1983
70	Cistaceae	Fumana	aciphylla	perennial forb	2.5	Yapraklı	Çankırı	40.756433, 33.778792	Ketenoglu et al. 1983
70	Rubiaceae	Galium	incanum	perennial forb	18.75	Yapraklı	Çankırı	40.756433, 33.778792	Ketenoglu et al. 1983
70	Fabaceae	Genista	aucheri	nospiny_subshrub	2.5	Yapraklı	Çankırı	40.756433, 33.778792	Ketenoglu et al. 1983
70	Fabaceae	Genista	sessilifolia	nospiny_subshrub	2.5	Yapraklı	Çankırı	40.756433, 33.778792	Ketenoglu et al. 1983
70	Plantaginaceae	Globularia	orientalis	perennial forb	18.75	Yapraklı	Çankırı	40.756433, 33.778792	Ketenoglu et al. 1983
70	Fabaceae	Glycyrrhiza	glabra	nospiny_subshrub	18.75	Yapraklı	Çankırı	40.756433, 33.778792	Ketenoglu et al. 1983
70	Caryophyllaceae	Gypsophila	eriocalyx	nospiny_subshrub	62.5	Yapraklı	Çankırı	40.756433, 33.778792	Ketenoglu et al. 1983
70	Caryophyllaceae	Gypsophila	parva	nospiny_subshrub	18.75	Yapraklı	Çankırı	40.756433, 33.778792	Ketenoglu et al. 1983
70	Cistaceae	Helianthemum	canum	nospiny_subshrub	18.75	Yapraklı	Çankırı	40.756433, 33.778792	Ketenoglu et al. 1983
70	Cistaceae	Helianthemum	nummularium	perennial forb	37.5	Yapraklı	Çankırı	40.756433, 33.778792	Ketenoglu et al. 1983
70	Asteraceae	Jurinea	consanguinea	perennial forb	2.5	Yapraklı	Çankırı	40.756433, 33.778792	Ketenoglu et al. 1983
70	Poaceae	Koeleria	cristata	perennial grass	37.5	Yapraklı	Çankırı	40.756433, 33.778792	Ketenoglu et al. 1983
70	Poaceae	Koelpinia	linearis	annuals	18.75	Yapraklı	Çankırı	40.756433, 33.778792	Ketenoglu et al. 1983
70	Boraginaceae	Lappula	barbata	perennial forb	18.75	Yapraklı	Çankırı	40.756433, 33.778792	Ketenoglu et al. 1983
70	Scrophulariaceae	Linaria	coridifolia	perennial forb	18.75	Yapraklı	Çankırı	40.756433, 33.778792	Ketenoglu et al. 1983
70	Scrophulariaceae	Linaria	coridifolia	perennial forb	37.5	Yapraklı	Çankırı	40.756433, 33.778792	Ketenoglu et al. 1983
70	Linaceae	Linum	hirsutum	nospiny_subshrub	2.5	Yapraklı	Çankırı	40.756433, 33.778792	Ketenoglu et al. 1983
70	Linaceae	Linum	mucronatum	perennial forb	2.5	Yapraklı	Çankırı	40.756433, 33.778792	Ketenoglu et al. 1983
70	Caryophyllaceae	Minuartia	micrantha	perennial forb	62.5	Yapraklı	Çankırı	40.756433, 33.778792	Ketenoglu et al. 1983
70	Caprifoliaceae	Morina	persica	perennial forb	2.5	Yapraklı	Çankırı	40.756433, 33.778792	Ketenoglu et al. 1983
70	Fabaceae	Onobrychis	armena	perennial forb	62.5	Yapraklı	Çankırı	40.756433, 33.778792	Ketenoglu et al. 1983
70	Boraginaceae	Onosma	armenum	perennial forb	18.75	Yapraklı	Çankırı	40.756433, 33.778792	Ketenoglu et al. 1983
70	Boraginaceae	Onosma	aucheranum	perennial forb	2.5	Yapraklı	Çankırı	40.756433, 33.778792	Ketenoglu et al. 1983
70	Poaceae	Phlomis	herba-venti	perennial grass	2.5	Yapraklı	Çankırı	40.756433, 33.778792	Ketenoglu et al. 1983
70	Lamiaceae	Salvia	cryptantha	perennial forb	87.5	Yapraklı	Çankırı	40.756433, 33.778792	Ketenoglu et al. 1983
70	Lamiaceae	Salvia	tchihatcheffii	nospiny_subshrub	18.75	Yapraklı	Çankırı	40.756433, 33.778792	Ketenoglu et al. 1983
70	Asteraceae	Scorzonera	mollis	perennial forb	2.5	Yapraklı	Çankırı	40.756433, 33.778792	Ketenoglu et al. 1983
70	Lamiaceae	Scutellaria	orientalis	perennial forb	37.5	Yapraklı	Çankırı	40.756433, 33.778792	Ketenoglu et al. 1983
70	Lamiaceae	Sideritis	montana	annuals	2.5	Yapraklı	Çankırı	40.756433, 33.778792	Ketenoglu et al. 1983
70	Caryophyllaceae	Silene	supina	nospiny_subshrub	37.5	Yapraklı	Çankırı	40.756433, 33.778792	Ketenoglu et al. 1983
70	Poaceae	Stipa	lessingiana	perennial grass	62.5	Yapraklı	Çankırı	40.756433, 33.778792	Ketenoglu et al. 1983
70	Poaceae	Taeniatherum	crinitum	annuals	2.5	Yapraklı	Çankırı	40.756433, 33.778792	Ketenoglu et al. 1983
70	Lamiaceae	Teucrium	chamaedrys	perennial forb	2.5	Yapraklı	Çankırı	40.756433, 33.778792	Ketenoglu et al. 1983
70	Lamiaceae	Teucrium	polium	nospiny_subshrub	62.5	Yapraklı	Çankırı	40.756433, 33.778792	Ketenoglu et al. 1983
70	Thymelaeaceae	Thymelaea	passerina	perennial grass	2.5	Yapraklı	Çankırı	40.756433, 33.778792	Ketenoglu et al. 1983
70	Lamiaceae	Thymus	leucostomus	nospiny_subshrub	2.5	Yapraklı	Çankırı	40.756433, 33.778792	Ketenoglu et al. 1983
70	Lamiaceae	Thymus	leucostomus	nospiny_subshrub	87.5	Yapraklı	Çankırı	40.756433, 33.778792	Ketenoglu et al. 1983
70	Lamiaceae	Thymus	longicaulis	nospiny_subshrub	2.5	Yapraklı	Çankırı	40.756433, 33.778792	Ketenoglu et al. 1983
70	Poaceae	Trachynia	distachya	annuals	18.75	Yapraklı	Çankırı	40.756433, 33.778792	Ketenoglu et al. 1983
70	Apiaceae	Turgenia	latifolia	annuals	18.75	Yapraklı	Çankırı	40.756433, 33.778792	Ketenoglu et al. 1983
70	Plantaginaceae	Veronica	multifida	nospiny_subshrub	18.75	Yapraklı	Çankırı	40.756433, 33.778792	Ketenoglu et al. 1983
70	Lamiaceae	Ziziphora	taurica	annuals	2.5	Yapraklı	Çankırı	40.756433, 33.778792	Ketenoglu et al. 1983
70	Lamiaceae	Ziziphora	tenuior	annuals	18.75	Yapraklı	Çankırı	40.756433, 33.778792	Ketenoglu et al. 1983
27	Asteraceae	Achillea	cappadocica	perennial forb	0.0666667	Acıgöl	Aksaray, Niğde	38.337909, 34.455371	Kenar et al. 2020
27	Rubiaceae	Asperula	stricta	nospiny_subshrub	1.25	Acıgöl	Aksaray, Niğde	38.337909, 34.455371	Kenar et al. 2020
27	Poaceae	Bromus	tectorum	annuals	0.1	Acıgöl	Aksaray, Niğde	38.337909, 34.455371	Kenar et al. 2020
27	Asteraceae	Carthamus	glaucus	annuals	0.483333	Acıgöl	Aksaray, Niğde	38.337909, 34.455371	Kenar et al. 2020
27	Asteraceae	Centaurea	solstitialis	annuals	1.26667	Acıgöl	Aksaray, Niğde	38.337909, 34.455371	Kenar et al. 2020
27	Convolvulaceae	Convolvulus	arvensis	perennial forb	0.05	Acıgöl	Aksaray, Niğde	38.337909, 34.455371	Kenar et al. 2020
27	Asteraceae	Conyza	canadensis	annuals	0.5	Acıgöl	Aksaray, Niğde	38.337909, 34.455371	Kenar et al. 2020
27	Poaceae	Cynodon	dactylon	perennial grass	0.05	Acıgöl	Aksaray, Niğde	38.337909, 34.455371	Kenar et al. 2020
27	Asteraceae	Echinops	ritro	perennial forb	1.66667	Acıgöl	Aksaray, Niğde	38.337909, 34.455371	Kenar et al. 2020
27	Onagraceae	Epilobium	hirsutum	perennial forb	1.26667	Acıgöl	Aksaray, Niğde	38.337909, 34.455371	Kenar et al. 2020
27	Juncaceae	Juncus	heldreichianus	perennial grass	2.93333	Acıgöl	Aksaray, Niğde	38.337909, 34.455371	Kenar et al. 2020
27	Lamiaceae	Mentha	longifolia	perennial forb	0.483333	Acıgöl	Aksaray, Niğde	38.337909, 34.455371	Kenar et al. 2020
27	Poaceae	Phragmites	australis	perennial grass	37.5	Acıgöl	Aksaray, Niğde	38.337909, 34.455371	Kenar et al. 2020
27	Poaceae	Polypogon	monspeliensis	annuals	0.9	Acıgöl	Aksaray, Niğde	38.337909, 34.455371	Kenar et al. 2020
27	Poaceae	Polypogon	viridis	perennial grass	0.866667	Acıgöl	Aksaray, Niğde	38.337909, 34.455371	Kenar et al. 2020
27	Resedaceae	Reseda	lutea	perennial grass	0.05	Acıgöl	Aksaray, Niğde	38.337909, 34.455371	Kenar et al. 2020
27	Cyperaceae	Schoenoplectus	lacustris	perennial grass	3.35	Acıgöl	Aksaray, Niğde	38.337909, 34.455371	Kenar et al. 2020
27	Solanaceae	Solanum	luteum	annuals	7.91667	Acıgöl	Aksaray, Niğde	38.337909, 34.455371	Kenar et al. 2020
23	Poaceae	Agrostis	capillaris	perennial grass	4.6875	Bozköy	Aksaray, Niğde	38.236502, 34.485414	Kenar et al. 2020
23	Amaryllidaceae	Allium	paniculatum	geophyte	0.3125	Bozköy	Aksaray, Niğde	38.236502, 34.485414	Kenar et al. 2020
23	Poaceae	Alopecurus	arundinaceus	perennial grass	1.875	Bozköy	Aksaray, Niğde	38.236502, 34.485414	Kenar et al. 2020
23	Berberidaceae	Berberis	vulgaris	spiny_subshrub	0.3125	Bozköy	Aksaray, Niğde	38.236502, 34.485414	Kenar et al. 2020
23	Poaceae	Calamagrostis	pseudophragmites	perennial grass	0.625	Bozköy	Aksaray, Niğde	38.236502, 34.485414	Kenar et al. 2020
23	Cyperaceae	Carex	hirta	perennial grass	0.3125	Bozköy	Aksaray, Niğde	38.236502, 34.485414	Kenar et al. 2020
23	Asteraceae	Carthamus	glaucus	annuals	0.9375	Bozköy	Aksaray, Niğde	38.236502, 34.485414	Kenar et al. 2020
23	Poaceae	Catabrosa	aquatica	perennial grass	3.75	Bozköy	Aksaray, Niğde	38.236502, 34.485414	Kenar et al. 2020
23	Rosaceae	Cerasus	mahaleb	resprouter tree	0.3125	Bozköy	Aksaray, Niğde	38.236502, 34.485414	Kenar et al. 2020
23	Asteraceae	Cirsium	lappaceum	perennial forb	0.3125	Bozköy	Aksaray, Niğde	38.236502, 34.485414	Kenar et al. 2020
23	Asteraceae	Cirsium	pubigerum	perennial forb	0.9375	Bozköy	Aksaray, Niğde	38.236502, 34.485414	Kenar et al. 2020
23	Fabaceae	Colutea	cilicica	nospiny_subshrub	0.625	Bozköy	Aksaray, Niğde	38.236502, 34.485414	Kenar et al. 2020
23	Asteraceae	Cota	tinctoria	perennial forb	0.625	Bozköy	Aksaray, Niğde	38.236502, 34.485414	Kenar et al. 2020
23	Rosaceae	Cotoneaster	nummularius	nospiny_subshrub	0.3125	Bozköy	Aksaray, Niğde	38.236502, 34.485414	Kenar et al. 2020
23	Rosaceae	Crataegus	monogyna	spiny_subshrub	2.8125	Bozköy	Aksaray, Niğde	38.236502, 34.485414	Kenar et al. 2020
23	Rosaceae	Cydonia	oblonga	seeder tree	4.0625	Bozköy	Aksaray, Niğde	38.236502, 34.485414	Kenar et al. 2020
23	Poaceae	Dactylis	glomerata	perennial grass	0.9375	Bozköy	Aksaray, Niğde	38.236502, 34.485414	Kenar et al. 2020
23	Elaeagnaceae	Elaeagnus	angustifolia	resprouter tree	9.0625	Bozköy	Aksaray, Niğde	38.236502, 34.485414	Kenar et al. 2020
23	Poaceae	Elymus	hispidus	perennial grass	7.8125	Bozköy	Aksaray, Niğde	38.236502, 34.485414	Kenar et al. 2020
23	Ephedraceae	Ephedra	major	nospiny_subshrub	0.625	Bozköy	Aksaray, Niğde	38.236502, 34.485414	Kenar et al. 2020
23	Onagraceae	Epilobium	hirsutum	perennial forb	0.75	Bozköy	Aksaray, Niğde	38.236502, 34.485414	Kenar et al. 2020
23	Apiaceae	Eryngium	campestre	perennial forb	0.625	Bozköy	Aksaray, Niğde	38.236502, 34.485414	Kenar et al. 2020
23	Poaceae	Festuca	valesiaca	perennial grass	2.1875	Bozköy	Aksaray, Niğde	38.236502, 34.485414	Kenar et al. 2020
23	Juncaceae	Juncus	inflexus	perennial grass	2.5	Bozköy	Aksaray, Niğde	38.236502, 34.485414	Kenar et al. 2020
23	Poaceae	Lolium	rigidum	annuals	4.375	Bozköy	Aksaray, Niğde	38.236502, 34.485414	Kenar et al. 2020
23	Fabaceae	Lotus	corniculatus	perennial forb	0.3125	Bozköy	Aksaray, Niğde	38.236502, 34.485414	Kenar et al. 2020
23	Fabaceae	Medicago	sativa	perennial forb	11.5625	Bozköy	Aksaray, Niğde	38.236502, 34.485414	Kenar et al. 2020
23	Lamiaceae	Mentha	longifolia	perennial forb	6.25	Bozköy	Aksaray, Niğde	38.236502, 34.485414	Kenar et al. 2020
23	Fabaceae	Ononis	spinosa	perennial forb	0.9375	Bozköy	Aksaray, Niğde	38.236502, 34.485414	Kenar et al. 2020
23	Apiaceae	Pastinaca	sativa	perennial forb	5.6625	Bozköy	Aksaray, Niğde	38.236502, 34.485414	Kenar et al. 2020
23	Plantaginaceae	Plantago	major	perennial forb	1.875	Bozköy	Aksaray, Niğde	38.236502, 34.485414	Kenar et al. 2020
23	Salicaceae	Populus	nigra	resprouter tree	37.8125	Bozköy	Aksaray, Niğde	38.236502, 34.485414	Kenar et al. 2020
23	Rosaceae	Pyrus	communis	resprouter tree	8.4375	Bozköy	Aksaray, Niğde	38.236502, 34.485414	Kenar et al. 2020
23	Rosaceae	Rosa	canina	spiny_subshrub	5.3125	Bozköy	Aksaray, Niğde	38.236502, 34.485414	Kenar et al. 2020
23	Salicaceae	Salix	alba	resprouter tree	32.1875	Bozköy	Aksaray, Niğde	38.236502, 34.485414	Kenar et al. 2020
23	Rosaceae	Sanguisorba	minor	perennial forb	0.9375	Bozköy	Aksaray, Niğde	38.236502, 34.485414	Kenar et al. 2020
23	Asteraceae	Sonchus	asper	annuals	1.25	Bozköy	Aksaray, Niğde	38.236502, 34.485414	Kenar et al. 2020
23	Asteraceae	Tanacetum	parthenium	perennial forb	0.3125	Bozköy	Aksaray, Niğde	38.236502, 34.485414	Kenar et al. 2020
23	Fabaceae	Trifolium	elongatum	perennial forb	5.3125	Bozköy	Aksaray, Niğde	38.236502, 34.485414	Kenar et al. 2020
23	Fabaceae	Trifolium	physodes	perennial forb	0.3125	Bozköy	Aksaray, Niğde	38.236502, 34.485414	Kenar et al. 2020
23	Urticaceae	Urtica	dioica	perennial forb	4.0625	Bozköy	Aksaray, Niğde	38.236502, 34.485414	Kenar et al. 2020
23	Fabaceae	Vicia	cracca	perennial forb	2.1875	Bozköy	Aksaray, Niğde	38.236502, 34.485414	Kenar et al. 2020
23	Santalaceae	Viscum	album	nospiny_subshrub	0.3125	Bozköy	Aksaray, Niğde	38.236502, 34.485414	Kenar et al. 2020
23	Vitaceae	Vitis	sylvestris	nospiny_subshrub	0.3125	Bozköy	Aksaray, Niğde	38.236502, 34.485414	Kenar et al. 2020
14	Asteraceae	Achillea	lycaonica	perennial forb	1.66667	Narköy	Aksaray, Niğde	38.322768, 34.446503	Kenar et al. 2020
14	Amaryllidaceae	Allium	paniculatum	geophyte	1.2037	Narköy	Aksaray, Niğde	38.322768, 34.446503	Kenar et al. 2020
14	Brassicaceae	Alyssum	murale	perennial forb	1.66667	Narköy	Aksaray, Niğde	38.322768, 34.446503	Kenar et al. 2020
14	Poaceae	Apera	intermedia	annuals	2.59259	Narköy	Aksaray, Niğde	38.322768, 34.446503	Kenar et al. 2020
14	Rubiaceae	Asperula	stricta	nospiny_subshrub	0.277778	Narköy	Aksaray, Niğde	38.322768, 34.446503	Kenar et al. 2020
14	Fabaceae	Astragalus	angustifolius	spiny_subshrub	0.555556	Narköy	Aksaray, Niğde	38.322768, 34.446503	Kenar et al. 2020
14	Fabaceae	Astragalus	microcephalus	spiny_subshrub	10.1852	Narköy	Aksaray, Niğde	38.322768, 34.446503	Kenar et al. 2020
14	Fabaceae	Astragalus	plumosus	spiny_subshrub	1.2037	Narköy	Aksaray, Niğde	38.322768, 34.446503	Kenar et al. 2020
14	Poaceae	Bromus	japonicus	annuals	9.81481	Narköy	Aksaray, Niğde	38.322768, 34.446503	Kenar et al. 2020
14	Poaceae	Bromus	tectorum	annuals	0.555556	Narköy	Aksaray, Niğde	38.322768, 34.446503	Kenar et al. 2020
14	Poaceae	Bromus	tomentellus	perennial grass	3.05556	Narköy	Aksaray, Niğde	38.322768, 34.446503	Kenar et al. 2020
14	Campanulaceae	Campanula	stricta	perennial forb	1.75926	Narköy	Aksaray, Niğde	38.322768, 34.446503	Kenar et al. 2020
14	Cyperaceae	Carex	divisa	perennial grass	1.2037	Narköy	Aksaray, Niğde	38.322768, 34.446503	Kenar et al. 2020
14	Asteraceae	Carthamus	glaucus	annuals	0.185185	Narköy	Aksaray, Niğde	38.322768, 34.446503	Kenar et al. 2020
14	Apiaceae	Carum	meifolium	perennial forb	0.740741	Narköy	Aksaray, Niğde	38.322768, 34.446503	Kenar et al. 2020
14	Asteraceae	Centaurea	virgata	perennial forb	3.33333	Narköy	Aksaray, Niğde	38.322768, 34.446503	Kenar et al. 2020
14	Lamiaceae	Clinopodium	vulgare	perennial forb	1.2037	Narköy	Aksaray, Niğde	38.322768, 34.446503	Kenar et al. 2020
14	Asteraceae	Cota	tinctoria	perennial forb	5	Narköy	Aksaray, Niğde	38.322768, 34.446503	Kenar et al. 2020
14	Rosaceae	Cotoneaster	nummularius	nospiny_subshrub	2.12963	Narköy	Aksaray, Niğde	38.322768, 34.446503	Kenar et al. 2020
14	Rosaceae	Crataegus	monogyna	spiny_subshrub	0.648148	Narköy	Aksaray, Niğde	38.322768, 34.446503	Kenar et al. 2020
14	Rosaceae	Crataegus	orientalis	resprouter tree	0.277778	Narköy	Aksaray, Niğde	38.322768, 34.446503	Kenar et al. 2020
14	Poaceae	Dactylis	glomerata	perennial grass	2.59259	Narköy	Aksaray, Niğde	38.322768, 34.446503	Kenar et al. 2020
14	Thymelaeaceae	Daphne	oleoides	nospiny_subshrub	0.37037	Narköy	Aksaray, Niğde	38.322768, 34.446503	Kenar et al. 2020
14	Caryophyllaceae	Dianthus	crinitus	perennial forb	1.94444	Narköy	Aksaray, Niğde	38.322768, 34.446503	Kenar et al. 2020
14	Caryophyllaceae	Dianthus	zonatus	perennial forb	0.277778	Narköy	Aksaray, Niğde	38.322768, 34.446503	Kenar et al. 2020
14	Fabaceae	Dorycnium	hirsutum	nospiny_subshrub	2.12963	Narköy	Aksaray, Niğde	38.322768, 34.446503	Kenar et al. 2020
14	Poaceae	Elymus	hispidus	perennial grass	4.07407	Narköy	Aksaray, Niğde	38.322768, 34.446503	Kenar et al. 2020
14	Poaceae	Elymus	hispidus	perennial grass	1.66667	Narköy	Aksaray, Niğde	38.322768, 34.446503	Kenar et al. 2020
14	Poaceae	Elymus	hispidus	perennial grass	1.2963	Narköy	Aksaray, Niğde	38.322768, 34.446503	Kenar et al. 2020
14	Apiaceae	Eryngium	campestre	perennial forb	1.01852	Narköy	Aksaray, Niğde	38.322768, 34.446503	Kenar et al. 2020
14	Poaceae	Festuca	valesiaca	perennial grass	21.6667	Narköy	Aksaray, Niğde	38.322768, 34.446503	Kenar et al. 2020
14	Rosaceae	Filipendula	vulgaris	perennial forb	1.2963	Narköy	Aksaray, Niğde	38.322768, 34.446503	Kenar et al. 2020
14	Cistaceae	Fumana	aciphylla	perennial forb	2.31481	Narköy	Aksaray, Niğde	38.322768, 34.446503	Kenar et al. 2020
14	Rubiaceae	Galium	verum	perennial forb	8.98148	Narköy	Aksaray, Niğde	38.322768, 34.446503	Kenar et al. 2020
14	Plantaginaceae	Globularia	trichosantha	perennial forb	4.25926	Narköy	Aksaray, Niğde	38.322768, 34.446503	Kenar et al. 2020
14	Cistaceae	Helianthemum	canum	nospiny_subshrub	0.277778	Narköy	Aksaray, Niğde	38.322768, 34.446503	Kenar et al. 2020
14	Asteraceae	Helichrysum	plicatum	perennial forb	2.40741	Narköy	Aksaray, Niğde	38.322768, 34.446503	Kenar et al. 2020
14	Poaceae	Hordeum	bulbosum	geophyte	0.740741	Narköy	Aksaray, Niğde	38.322768, 34.446503	Kenar et al. 2020
14	Asteraceae	Inula	montbretiana	perennial forb	0.37037	Narköy	Aksaray, Niğde	38.322768, 34.446503	Kenar et al. 2020
14	Cupressaceae	Juniperus	oxycedrus	seeder tree	2.77778	Narköy	Aksaray, Niğde	38.322768, 34.446503	Kenar et al. 2020
14	Fabaceae	Lathyrus	digitatus	perennial forb	0.555556	Narköy	Aksaray, Niğde	38.322768, 34.446503	Kenar et al. 2020
14	Asteraceae	Leontodon	asperrimus	perennial forb	0.0925926	Narköy	Aksaray, Niğde	38.322768, 34.446503	Kenar et al. 2020
14	Fabaceae	Lotus	corniculatus	perennial forb	0.37037	Narköy	Aksaray, Niğde	38.322768, 34.446503	Kenar et al. 2020
14	Caryophyllaceae	Minuartia	juniperina	perennial forb	10.463	Narköy	Aksaray, Niğde	38.322768, 34.446503	Kenar et al. 2020
14	Caprifoliaceae	Morina	persica	perennial forb	0.0925926	Narköy	Aksaray, Niğde	38.322768, 34.446503	Kenar et al. 2020
14	Fabaceae	Onobrychis	sulphurea	perennial forb	0.277778	Narköy	Aksaray, Niğde	38.322768, 34.446503	Kenar et al. 2020
14	Poaceae	Phleum	exaratum	annuals	1.94444	Narköy	Aksaray, Niğde	38.322768, 34.446503	Kenar et al. 2020
14	Poaceae	Phleum	montanum	perennial grass	0.833333	Narköy	Aksaray, Niğde	38.322768, 34.446503	Kenar et al. 2020
14	Poaceae	Phlomis	pungens	perennial grass	0.648148	Narköy	Aksaray, Niğde	38.322768, 34.446503	Kenar et al. 2020
14	Asteraceae	Picnomon	acarna	annuals	3.33333	Narköy	Aksaray, Niğde	38.322768, 34.446503	Kenar et al. 2020
14	Asteraceae	Pilosella	cymosa	perennial forb	2.40741	Narköy	Aksaray, Niğde	38.322768, 34.446503	Kenar et al. 2020
14	Asteraceae	Pilosella	hoppeana	perennial forb	2.31481	Narköy	Aksaray, Niğde	38.322768, 34.446503	Kenar et al. 2020
14	Asteraceae	Pilosella	piloselloides	perennial forb	3.98148	Narköy	Aksaray, Niğde	38.322768, 34.446503	Kenar et al. 2020
14	Poaceae	Poa	pratensis	perennial grass	2.22222	Narköy	Aksaray, Niğde	38.322768, 34.446503	Kenar et al. 2020
14	Poaceae	Poa	sterilis	perennial grass	3.42593	Narköy	Aksaray, Niğde	38.322768, 34.446503	Kenar et al. 2020
14	Rosaceae	Potentilla	recta	perennial forb	0.740741	Narköy	Aksaray, Niğde	38.322768, 34.446503	Kenar et al. 2020
14	Rosaceae	Prunus	divaricata	resprouter tree	0.555556	Narköy	Aksaray, Niğde	38.322768, 34.446503	Kenar et al. 2020
14	Fagaceae	Quercus	pubescens	resprouter tree	57.037	Narköy	Aksaray, Niğde	38.322768, 34.446503	Kenar et al. 2020
14	Fagaceae	Quercus	trojana	resprouter tree	21.2037	Narköy	Aksaray, Niğde	38.322768, 34.446503	Kenar et al. 2020
14	Rosaceae	Rosa	canina	spiny_subshrub	1.75926	Narköy	Aksaray, Niğde	38.322768, 34.446503	Kenar et al. 2020
14	Poaceae	Rostraria	cristata	geophyte	3.42593	Narköy	Aksaray, Niğde	38.322768, 34.446503	Kenar et al. 2020
14	Lamiaceae	Salvia	absconditiflora	perennial forb	0.0925926	Narköy	Aksaray, Niğde	38.322768, 34.446503	Kenar et al. 2020
14	Rosaceae	Sanguisorba	minor	perennial forb	3.05556	Narköy	Aksaray, Niğde	38.322768, 34.446503	Kenar et al. 2020
14	Caprifoliaceae	Scabiosa	argentea	perennial forb	1.48148	Narköy	Aksaray, Niğde	38.322768, 34.446503	Kenar et al. 2020
14	Asteraceae	Scorzonera	mollis	perennial forb	0.277778	Narköy	Aksaray, Niğde	38.322768, 34.446503	Kenar et al. 2020
14	Lamiaceae	Scutellaria	salviifolia	perennial forb	1.48148	Narköy	Aksaray, Niğde	38.322768, 34.446503	Kenar et al. 2020
14	Fabaceae	Securigera	varia	perennial forb	3.51852	Narköy	Aksaray, Niğde	38.322768, 34.446503	Kenar et al. 2020
14	Lamiaceae	Stachys	cretica	perennial forb	1.57407	Narköy	Aksaray, Niğde	38.322768, 34.446503	Kenar et al. 2020
14	Poaceae	Stipa	holosericea	perennial grass	0.833333	Narköy	Aksaray, Niğde	38.322768, 34.446503	Kenar et al. 2020
14	Poaceae	Taeniatherum	caput-medusae	annuals	1.75926	Narköy	Aksaray, Niğde	38.322768, 34.446503	Kenar et al. 2020
14	Lamiaceae	Teucrium	chamaedrys	perennial forb	7.12963	Narköy	Aksaray, Niğde	38.322768, 34.446503	Kenar et al. 2020
14	Lamiaceae	Teucrium	polium	nospiny_subshrub	2.31481	Narköy	Aksaray, Niğde	38.322768, 34.446503	Kenar et al. 2020
14	Lamiaceae	Thymus	sipyleus	nospiny_subshrub	8.7037	Narköy	Aksaray, Niğde	38.322768, 34.446503	Kenar et al. 2020
14	Fabaceae	Trifolium	elongatum	perennial forb	8.14815	Narköy	Aksaray, Niğde	38.322768, 34.446503	Kenar et al. 2020
14	Fabaceae	Trifolium	physodes	perennial forb	5.18519	Narköy	Aksaray, Niğde	38.322768, 34.446503	Kenar et al. 2020
14	Plantaginaceae	Veronica	thymoides	perennial forb	2.96296	Narköy	Aksaray, Niğde	38.322768, 34.446503	Kenar et al. 2020
14	Fabaceae	Vicia	cracca	perennial forb	4.16667	Narköy	Aksaray, Niğde	38.322768, 34.446503	Kenar et al. 2020
14	Asteraceae	Xeranthemum	annuum	annuals	2.03704	Narköy	Aksaray, Niğde	38.322768, 34.446503	Kenar et al. 2020
7	Plumbaginaceae	Acantholimon	ulicinum	spiny_subshrub	2.23214	Güzelyurt	Aksaray, Niğde	38.276748, 34.369179	Kenar et al. 2020
7	Asteraceae	Achillea	lycaonica	perennial forb	1.16071	Güzelyurt	Aksaray, Niğde	38.276748, 34.369179	Kenar et al. 2020
7	Amaryllidaceae	Allium	paniculatum	geophyte	0.535714	Güzelyurt	Aksaray, Niğde	38.276748, 34.369179	Kenar et al. 2020
7	Brassicaceae	Alyssum	murale	perennial forb	1.16071	Güzelyurt	Aksaray, Niğde	38.276748, 34.369179	Kenar et al. 2020
7	Asteraceae	Anthemis	cretica	perennial forb	0.535714	Güzelyurt	Aksaray, Niğde	38.276748, 34.369179	Kenar et al. 2020
7	Poaceae	Apera	intermedia	annuals	3.57143	Güzelyurt	Aksaray, Niğde	38.276748, 34.369179	Kenar et al. 2020
7	Fabaceae	Astragalus	microcephalus	spiny_subshrub	52.8571	Güzelyurt	Aksaray, Niğde	38.276748, 34.369179	Kenar et al. 2020
7	Fabaceae	Astragalus	plumosus	spiny_subshrub	3.92857	Güzelyurt	Aksaray, Niğde	38.276748, 34.369179	Kenar et al. 2020
7	Campanulaceae	Asyneuma	limonifolium	perennial forb	0.178571	Güzelyurt	Aksaray, Niğde	38.276748, 34.369179	Kenar et al. 2020
7	Poaceae	Bromus	japonicus	annuals	10.9821	Güzelyurt	Aksaray, Niğde	38.276748, 34.369179	Kenar et al. 2020
7	Poaceae	Bromus	tectorum	annuals	1.78571	Güzelyurt	Aksaray, Niğde	38.276748, 34.369179	Kenar et al. 2020
7	Poaceae	Bromus	tomentellus	perennial grass	1.78571	Güzelyurt	Aksaray, Niğde	38.276748, 34.369179	Kenar et al. 2020
7	Asteraceae	Carthamus	glaucus	annuals	2.23214	Güzelyurt	Aksaray, Niğde	38.276748, 34.369179	Kenar et al. 2020
7	Apiaceae	Carum	meifolium	perennial forb	0.267857	Güzelyurt	Aksaray, Niğde	38.276748, 34.369179	Kenar et al. 2020
7	Asteraceae	Centaurea	solstitialis	annuals	0.535714	Güzelyurt	Aksaray, Niğde	38.276748, 34.369179	Kenar et al. 2020
7	Asteraceae	Centaurea	virgata	perennial forb	5.26786	Güzelyurt	Aksaray, Niğde	38.276748, 34.369179	Kenar et al. 2020
7	Asteraceae	Cota	tinctoria	perennial forb	1.96429	Güzelyurt	Aksaray, Niğde	38.276748, 34.369179	Kenar et al. 2020
7	Rosaceae	Cotoneaster	nummularius	nospiny_subshrub	1.16071	Güzelyurt	Aksaray, Niğde	38.276748, 34.369179	Kenar et al. 2020
7	Rosaceae	Crataegus	orientalis	resprouter tree	0.357143	Güzelyurt	Aksaray, Niğde	38.276748, 34.369179	Kenar et al. 2020
7	Rubiaceae	Cruciata	taurica	perennial forb	3.48214	Güzelyurt	Aksaray, Niğde	38.276748, 34.369179	Kenar et al. 2020
7	Poaceae	Dactylis	glomerata	perennial grass	1.51786	Güzelyurt	Aksaray, Niğde	38.276748, 34.369179	Kenar et al. 2020
7	Caryophyllaceae	Dianthus	crinitus	perennial forb	1.16071	Güzelyurt	Aksaray, Niğde	38.276748, 34.369179	Kenar et al. 2020
7	Caryophyllaceae	Dianthus	micranthus	perennial forb	1.96429	Güzelyurt	Aksaray, Niğde	38.276748, 34.369179	Kenar et al. 2020
7	Caryophyllaceae	Dianthus	zonatus	perennial forb	1.33929	Güzelyurt	Aksaray, Niğde	38.276748, 34.369179	Kenar et al. 2020
7	Poaceae	Elymus	hispidus	perennial grass	2.5	Güzelyurt	Aksaray, Niğde	38.276748, 34.369179	Kenar et al. 2020
7	Poaceae	Elymus	hispidus	perennial grass	0.267857	Güzelyurt	Aksaray, Niğde	38.276748, 34.369179	Kenar et al. 2020
7	Apiaceae	Eryngium	campestre	perennial forb	2.58929	Güzelyurt	Aksaray, Niğde	38.276748, 34.369179	Kenar et al. 2020
7	Euphorbiaceae	Euphorbia	macroclada	perennial forb	2.85714	Güzelyurt	Aksaray, Niğde	38.276748, 34.369179	Kenar et al. 2020
7	Poaceae	Festuca	valesiaca	perennial grass	25	Güzelyurt	Aksaray, Niğde	38.276748, 34.369179	Kenar et al. 2020
7	Asteraceae	Filago	arvensis	annuals	0.982143	Güzelyurt	Aksaray, Niğde	38.276748, 34.369179	Kenar et al. 2020
7	Rubiaceae	Galium	verum	perennial forb	2.14286	Güzelyurt	Aksaray, Niğde	38.276748, 34.369179	Kenar et al. 2020
7	Plantaginaceae	Globularia	trichosantha	perennial forb	1.78571	Güzelyurt	Aksaray, Niğde	38.276748, 34.369179	Kenar et al. 2020
7	Asteraceae	Helichrysum	plicatum	perennial forb	1.69643	Güzelyurt	Aksaray, Niğde	38.276748, 34.369179	Kenar et al. 2020
7	Poaceae	Hordeum	bulbosum	geophyte	0.446429	Güzelyurt	Aksaray, Niğde	38.276748, 34.369179	Kenar et al. 2020
7	Asteraceae	Inula	montbretiana	perennial forb	0.535714	Güzelyurt	Aksaray, Niğde	38.276748, 34.369179	Kenar et al. 2020
7	Asteraceae	Leontodon	asperrimus	perennial forb	0.892857	Güzelyurt	Aksaray, Niğde	38.276748, 34.369179	Kenar et al. 2020
7	Fabaceae	Lotus	corniculatus	perennial forb	0.714286	Güzelyurt	Aksaray, Niğde	38.276748, 34.369179	Kenar et al. 2020
7	Lamiaceae	Marrubium	globosum	perennial forb	2.5	Güzelyurt	Aksaray, Niğde	38.276748, 34.369179	Kenar et al. 2020
7	Caryophyllaceae	Minuartia	juniperina	perennial forb	9.82143	Güzelyurt	Aksaray, Niğde	38.276748, 34.369179	Kenar et al. 2020
7	Caprifoliaceae	Morina	persica	perennial forb	0.535714	Güzelyurt	Aksaray, Niğde	38.276748, 34.369179	Kenar et al. 2020
7	Fabaceae	Onobrychis	sulphurea	perennial forb	0.357143	Güzelyurt	Aksaray, Niğde	38.276748, 34.369179	Kenar et al. 2020
7	Poaceae	Phleum	exaratum	annuals	1.33929	Güzelyurt	Aksaray, Niğde	38.276748, 34.369179	Kenar et al. 2020
7	Poaceae	Phlomis	armeniaca	perennial grass	4.46429	Güzelyurt	Aksaray, Niğde	38.276748, 34.369179	Kenar et al. 2020
7	Poaceae	Phlomis	pungens	perennial grass	0.625	Güzelyurt	Aksaray, Niğde	38.276748, 34.369179	Kenar et al. 2020
7	Asteraceae	Picnomon	acarna	annuals	2.67857	Güzelyurt	Aksaray, Niğde	38.276748, 34.369179	Kenar et al. 2020
7	Plantaginaceae	Plantago	lanceolata	perennial forb	0.267857	Güzelyurt	Aksaray, Niğde	38.276748, 34.369179	Kenar et al. 2020
7	Rosaceae	Potentilla	recta	perennial forb	0.892857	Güzelyurt	Aksaray, Niğde	38.276748, 34.369179	Kenar et al. 2020
7	Rosaceae	Rosa	canina	spiny_subshrub	0.267857	Güzelyurt	Aksaray, Niğde	38.276748, 34.369179	Kenar et al. 2020
7	Poaceae	Rostraria	cristata	geophyte	6.96429	Güzelyurt	Aksaray, Niğde	38.276748, 34.369179	Kenar et al. 2020
7	Rosaceae	Sanguisorba	minor	perennial forb	2.32143	Güzelyurt	Aksaray, Niğde	38.276748, 34.369179	Kenar et al. 2020
7	Caprifoliaceae	Scabiosa	argentea	perennial forb	2.41071	Güzelyurt	Aksaray, Niğde	38.276748, 34.369179	Kenar et al. 2020
7	Asteraceae	Scariola	orientalis	perennial forb	0.982143	Güzelyurt	Aksaray, Niğde	38.276748, 34.369179	Kenar et al. 2020
7	Lamiaceae	Scutellaria	salviifolia	perennial forb	2.32143	Güzelyurt	Aksaray, Niğde	38.276748, 34.369179	Kenar et al. 2020
7	Lamiaceae	Scutellaria	salviifolia	perennial forb	0.267857	Güzelyurt	Aksaray, Niğde	38.276748, 34.369179	Kenar et al. 2020
7	Fabaceae	Securigera	varia	perennial forb	0.0892857	Güzelyurt	Aksaray, Niğde	38.276748, 34.369179	Kenar et al. 2020
7	Lamiaceae	Stachys	cretica	perennial forb	0.0892857	Güzelyurt	Aksaray, Niğde	38.276748, 34.369179	Kenar et al. 2020
7	Poaceae	Stipa	holosericea	perennial grass	1.60714	Güzelyurt	Aksaray, Niğde	38.276748, 34.369179	Kenar et al. 2020
7	Poaceae	Taeniatherum	caput-medusae	annuals	9.73214	Güzelyurt	Aksaray, Niğde	38.276748, 34.369179	Kenar et al. 2020
7	Lamiaceae	Teucrium	chamaedrys	perennial forb	8.66071	Güzelyurt	Aksaray, Niğde	38.276748, 34.369179	Kenar et al. 2020
7	Lamiaceae	Teucrium	polium	nospiny_subshrub	3.30357	Güzelyurt	Aksaray, Niğde	38.276748, 34.369179	Kenar et al. 2020
7	Lamiaceae	Thymus	sipyleus	nospiny_subshrub	9.01786	Güzelyurt	Aksaray, Niğde	38.276748, 34.369179	Kenar et al. 2020
7	Fabaceae	Trifolium	campestre	annuals	3.03571	Güzelyurt	Aksaray, Niğde	38.276748, 34.369179	Kenar et al. 2020
7	Fabaceae	Trifolium	physodes	perennial forb	6.07143	Güzelyurt	Aksaray, Niğde	38.276748, 34.369179	Kenar et al. 2020
7	Fabaceae	Trifolium	stellatum	annuals	2.94643	Güzelyurt	Aksaray, Niğde	38.276748, 34.369179	Kenar et al. 2020
7	Plantaginaceae	Veronica	thymoides	perennial forb	2.05357	Güzelyurt	Aksaray, Niğde	38.276748, 34.369179	Kenar et al. 2020
7	Asteraceae	Xeranthemum	annuum	annuals	2.76786	Güzelyurt	Aksaray, Niğde	38.276748, 34.369179	Kenar et al. 2020
7	Lamiaceae	Ziziphora	clinopodioides	nospiny_subshrub	2.94643	Güzelyurt	Aksaray, Niğde	38.276748, 34.369179	Kenar et al. 2020
64	Plumbaginaceae	Acantholimon	acerosum	nospiny_subshrub	50	arround of Melendiz Mountain	Niğde	38.142418 34.558250	Kenar and Ketenoğlu 2016
64	Asteraceae	Achillea	kotschyi	perennial forb	80	arround of Melendiz Mountain	Niğde	38.142418 34.558250	Kenar and Ketenoğlu 2016
64	Amaryllidaceae	Allium	scrodoprosum	perennial forb	13	arround of Melendiz Mountain	Niğde	38.142418 34.558250	Kenar and Ketenoğlu 2016
64	Brassicaceae	Alyssum	murale	perennial forb	38	arround of Melendiz Mountain	Niğde	38.142418 34.558250	Kenar and Ketenoğlu 2016
64	Fabaceae	Astragalus	acmophyllus	spiny_subshrub	100	arround of Melendiz Mountain	Niğde	38.142418 34.558250	Kenar and Ketenoğlu 2016
64	Fabaceae	Astragalus	angustifolius	spiny_subshrub	100	arround of Melendiz Mountain	Niğde	38.142418 34.558250	Kenar and Ketenoğlu 2016
64	Fabaceae	Astragalus	microcephalus	spiny_subshrub	40	arround of Melendiz Mountain	Niğde	38.142418 34.558250	Kenar and Ketenoğlu 2016
64	Fabaceae	Astragalus	pycnocephalus	spiny_subshrub	40	arround of Melendiz Mountain	Niğde	38.142418 34.558250	Kenar and Ketenoğlu 2016
64	Campanulaceae	Asyneuma	limonifolium	perennial forb	25	arround of Melendiz Mountain	Niğde	38.142418 34.558250	Kenar and Ketenoğlu 2016
64	Caryophyllaceae	Bolanthus	spergulifolius	perennial grass	60	arround of Melendiz Mountain	Niğde	38.142418 34.558250	Kenar and Ketenoğlu 2016
64	Poaceae	Bromus	tectorum	annuals	13	arround of Melendiz Mountain	Niğde	38.142418 34.558250	Kenar and Ketenoğlu 2016
64	Poaceae	Bromus	tomentellus	perennial grass	75	arround of Melendiz Mountain	Niğde	38.142418 34.558250	Kenar and Ketenoğlu 2016
64	Asteraceae	Centaurea	virgata	perennial grass	75	arround of Melendiz Mountain	Niğde	38.142418 34.558250	Kenar and Ketenoğlu 2016
64	Rubiaceae	Cruciata	taurica	perennial forb	38	arround of Melendiz Mountain	Niğde	38.142418 34.558250	Kenar and Ketenoğlu 2016
64	Apiaceae	Eryngium	campestre	perennial forb	75	arround of Melendiz Mountain	Niğde	38.142418 34.558250	Kenar and Ketenoğlu 2016
64	Brassicaceae	Erysimum	crassipes	perennial forb	13	arround of Melendiz Mountain	Niğde	38.142418 34.558250	Kenar and Ketenoğlu 2016
64	Poaceae	Festuca	valesiaca	perennial grass	50	arround of Melendiz Mountain	Niğde	38.142418 34.558250	Kenar and Ketenoğlu 2016
64	Rubiaceae	Galium	incanum	perennial forb	50	arround of Melendiz Mountain	Niğde	38.142418 34.558250	Kenar and Ketenoğlu 2016
64	Rubiaceae	Galium	verum	perennial forb	38	arround of Melendiz Mountain	Niğde	38.142418 34.558250	Kenar and Ketenoğlu 2016
64	Plantaginaceae	Globularia	trichosantha	perennial forb	13	arround of Melendiz Mountain	Niğde	38.142418 34.558250	Kenar and Ketenoğlu 2016
64	Cupressaceae	Juniperus	oxycedrus	seeder tree	13	arround of Melendiz Mountain	Niğde	38.142418 34.558250	Kenar and Ketenoğlu 2016
64	Poaceae	Koeleria	macrantha	perennial grass	38	arround of Melendiz Mountain	Niğde	38.142418 34.558250	Kenar and Ketenoğlu 2016
64	Asteraceae	Leontodon	asperrimus	perennial forb	75	arround of Melendiz Mountain	Niğde	38.142418 34.558250	Kenar and Ketenoğlu 2016
64	Lamiaceae	Marrubium	astracanicum	perennial forb	20	arround of Melendiz Mountain	Niğde	38.142418 34.558250	Kenar and Ketenoğlu 2016
64	Caryophyllaceae	Minuartia	juniperina	perennial forb	38	arround of Melendiz Mountain	Niğde	38.142418 34.558250	Kenar and Ketenoğlu 2016
64	Caprifoliaceae	Morina	persica	perennial forb	13	arround of Melendiz Mountain	Niğde	38.142418 34.558250	Kenar and Ketenoğlu 2016
64	Poaceae	Phlomis	armeniaca	perennial grass	63	arround of Melendiz Mountain	Niğde	38.142418 34.558250	Kenar and Ketenoğlu 2016
64	Rosaceae	Potentilla	recta	perennial forb	13	arround of Melendiz Mountain	Niğde	38.142418 34.558250	Kenar and Ketenoğlu 2016
64	Lamiaceae	Teucrium	chamederys	perennial forb	63	arround of Melendiz Mountain	Niğde	38.142418 34.558250	Kenar and Ketenoğlu 2016
64	Lamiaceae	Thymus	sipyleus	nospiny_subshrub	25	arround of Melendiz Mountain	Niğde	38.142418 34.558250	Kenar and Ketenoğlu 2016
64	Fabaceae	Trifolium	elongatum	perennial forb	13	arround of Melendiz Mountain	Niğde	38.142418 34.558250	Kenar and Ketenoğlu 2016
64	Fabaceae	Trifolium	physodes	perennial forb	20	arround of Melendiz Mountain	Niğde	38.142418 34.558250	Kenar and Ketenoğlu 2016
63	Asteraceae	Achillea	kotschyi	perennial forb	11	arround of Melendiz Mountain	Niğde	38.1490976 34.516156	Kenar and Ketenoğlu 2016
63	Asteraceae	Anthemis	cretica	perennial forb	40	arround of Melendiz Mountain	Niğde	38.1490976 34.516156	Kenar and Ketenoğlu 2016
63	Fabaceae	Astragalus	angustifolius	spiny_subshrub	100	arround of Melendiz Mountain	Niğde	38.1490976 34.516156	Kenar and Ketenoğlu 2016
63	Fabaceae	Astragalus	microcephalus	spiny_subshrub	22	arround of Melendiz Mountain	Niğde	38.1490976 34.516156	Kenar and Ketenoğlu 2016
63	Fabaceae	Astragalus	pycnocephalus	spiny_subshrub	56	arround of Melendiz Mountain	Niğde	38.1490976 34.516156	Kenar and Ketenoğlu 2016
63	Campanulaceae	Asyneuma	limonifolium	perennial forb	80	arround of Melendiz Mountain	Niğde	38.1490976 34.516156	Kenar and Ketenoğlu 2016
63	Poaceae	Bromus	tomentellus	perennial grass	60	arround of Melendiz Mountain	Niğde	38.1490976 34.516156	Kenar and Ketenoğlu 2016
63	Asteraceae	Centaurea	virgata	perennial grass	40	arround of Melendiz Mountain	Niğde	38.1490976 34.516156	Kenar and Ketenoğlu 2016
63	Rubiaceae	Cruciata	taurica	perennial forb	100	arround of Melendiz Mountain	Niğde	38.1490976 34.516156	Kenar and Ketenoğlu 2016
63	Apiaceae	Eryngium	campestre	perennial forb	60	arround of Melendiz Mountain	Niğde	38.1490976 34.516156	Kenar and Ketenoğlu 2016
63	Euphorbiaceae	Euphorbia	macroclada	perennial grass	20	arround of Melendiz Mountain	Niğde	38.1490976 34.516156	Kenar and Ketenoğlu 2016
63	Poaceae	Festuca	valesiaca	perennial grass	60	arround of Melendiz Mountain	Niğde	38.1490976 34.516156	Kenar and Ketenoğlu 2016
63	Rubiaceae	Galium	incanum	perennial forb	20	arround of Melendiz Mountain	Niğde	38.1490976 34.516156	Kenar and Ketenoğlu 2016
63	Rubiaceae	Galium	verum	perennial forb	60	arround of Melendiz Mountain	Niğde	38.1490976 34.516156	Kenar and Ketenoğlu 2016
63	Plantaginaceae	Globularia	trichosantha	perennial forb	40	arround of Melendiz Mountain	Niğde	38.1490976 34.516156	Kenar and Ketenoğlu 2016
63	Poaceae	Koeleria	macrantha	perennial grass	40	arround of Melendiz Mountain	Niğde	38.1490976 34.516156	Kenar and Ketenoğlu 2016
63	Asteraceae	Leontodon	asperrimus	perennial forb	80	arround of Melendiz Mountain	Niğde	38.1490976 34.516156	Kenar and Ketenoğlu 2016
63	Caryophyllaceae	Minuartia	juniperina	perennial forb	20	arround of Melendiz Mountain	Niğde	38.1490976 34.516156	Kenar and Ketenoğlu 2016
63	Rosaceae	Sanguisorba	minor	perennial forb	20	arround of Melendiz Mountain	Niğde	38.1490976 34.516156	Kenar and Ketenoğlu 2016
63	Lamiaceae	Teucrium	chamederys	perennial forb	80	arround of Melendiz Mountain	Niğde	38.1490976 34.516156	Kenar and Ketenoğlu 2016
63	Lamiaceae	Thymus	sipyleus	nospiny_subshrub	20	arround of Melendiz Mountain	Niğde	38.1490976 34.516156	Kenar and Ketenoğlu 2016
63	Fabaceae	Trifolium	physodes	perennial forb	67	arround of Melendiz Mountain	Niğde	38.1490976 34.516156	Kenar and Ketenoğlu 2016
62	Brassicaceae	Alyssum	murale	perennial forb	56	arround of Melendiz Mountain	Niğde	38.134722 34.475540	Kenar and Ketenoğlu 2016
62	Asteraceae	Anthemis	cretica	perennial forb	11	arround of Melendiz Mountain	Niğde	38.134722 34.475540	Kenar and Ketenoğlu 2016
62	Poaceae	Apera	intermedia	annuals	22	arround of Melendiz Mountain	Niğde	38.134722 34.475540	Kenar and Ketenoğlu 2016
62	Fabaceae	Astragalus	angustifolius	spiny_subshrub	14	arround of Melendiz Mountain	Niğde	38.134722 34.475540	Kenar and Ketenoğlu 2016
62	Fabaceae	Astragalus	microcephalus	spiny_subshrub	86	arround of Melendiz Mountain	Niğde	38.134722 34.475540	Kenar and Ketenoğlu 2016
62	Poaceae	Bromus	tectorum	annuals	22	arround of Melendiz Mountain	Niğde	38.134722 34.475540	Kenar and Ketenoğlu 2016
62	Poaceae	Bromus	tomentellus	perennial grass	78	arround of Melendiz Mountain	Niğde	38.134722 34.475540	Kenar and Ketenoğlu 2016
62	Asteraceae	Centaurea	virgata	perennial grass	33	arround of Melendiz Mountain	Niğde	38.134722 34.475540	Kenar and Ketenoğlu 2016
62	Asteraceae	Cota	tinctoria	perennial forb	22	arround of Melendiz Mountain	Niğde	38.134722 34.475540	Kenar and Ketenoğlu 2016
62	Rosaceae	Cotoneaster	nummularius	nospiny_subshrub	22	arround of Melendiz Mountain	Niğde	38.134722 34.475540	Kenar and Ketenoğlu 2016
62	Rubiaceae	Cruciata	taurica	perennial forb	22	arround of Melendiz Mountain	Niğde	38.134722 34.475540	Kenar and Ketenoğlu 2016
62	Apiaceae	Eryngium	campestre	perennial forb	33	arround of Melendiz Mountain	Niğde	38.134722 34.475540	Kenar and Ketenoğlu 2016
62	Brassicaceae	Erysimum	crassipes	perennial forb	11	arround of Melendiz Mountain	Niğde	38.134722 34.475540	Kenar and Ketenoğlu 2016
62	Euphorbiaceae	Euphorbia	macroclada	perennial grass	11	arround of Melendiz Mountain	Niğde	38.134722 34.475540	Kenar and Ketenoğlu 2016
62	Poaceae	Festuca	valesiaca	perennial grass	67	arround of Melendiz Mountain	Niğde	38.134722 34.475540	Kenar and Ketenoğlu 2016
62	Rubiaceae	Galium	incanum	perennial forb	22	arround of Melendiz Mountain	Niğde	38.134722 34.475540	Kenar and Ketenoğlu 2016
62	Rubiaceae	Galium	verum	perennial forb	56	arround of Melendiz Mountain	Niğde	38.134722 34.475540	Kenar and Ketenoğlu 2016
62	Plantaginaceae	Globularia	trichosantha	perennial forb	33	arround of Melendiz Mountain	Niğde	38.134722 34.475540	Kenar and Ketenoğlu 2016
62	Cistaceae	Helianthemum	nummularium	perennial forb	11	arround of Melendiz Mountain	Niğde	38.134722 34.475540	Kenar and Ketenoğlu 2016
62	Asteraceae	Hieracium	pannosum	perennial forb	86	arround of Melendiz Mountain	Niğde	38.134722 34.475540	Kenar and Ketenoğlu 2016
62	Asteraceae	Inula	montbretiana	perennial forb	22	arround of Melendiz Mountain	Niğde	38.134722 34.475540	Kenar and Ketenoğlu 2016
62	Poaceae	Koeleria	macrantha	perennial grass	11	arround of Melendiz Mountain	Niğde	38.134722 34.475540	Kenar and Ketenoğlu 2016
62	Asteraceae	Leontodon	asperrimus	perennial forb	33	arround of Melendiz Mountain	Niğde	38.134722 34.475540	Kenar and Ketenoğlu 2016
62	Caprifoliaceae	Morina	persica	perennial forb	33	arround of Melendiz Mountain	Niğde	38.134722 34.475540	Kenar and Ketenoğlu 2016
62	Poaceae	Phlomis	armeniaca	perennial grass	67	arround of Melendiz Mountain	Niğde	38.134722 34.475540	Kenar and Ketenoğlu 2016
62	Polygalaceae	Polygala	anatolica	perennial forb	33	arround of Melendiz Mountain	Niğde	38.134722 34.475540	Kenar and Ketenoğlu 2016
62	Rosaceae	Potentilla	recta	perennial forb	44	arround of Melendiz Mountain	Niğde	38.134722 34.475540	Kenar and Ketenoğlu 2016
62	Lamiaceae	Salvia	absconditiflora	perennial forb	22	arround of Melendiz Mountain	Niğde	38.134722 34.475540	Kenar and Ketenoğlu 2016
62	Rosaceae	Sanguisorba	minor	perennial forb	56	arround of Melendiz Mountain	Niğde	38.134722 34.475540	Kenar and Ketenoğlu 2016
62	Caprifoliaceae	Scabiosa	argentea	perennial forb	11	arround of Melendiz Mountain	Niğde	38.134722 34.475540	Kenar and Ketenoğlu 2016
62	Fabaceae	Securigera	varia	perennial forb	11	arround of Melendiz Mountain	Niğde	38.134722 34.475540	Kenar and Ketenoğlu 2016
62	Poaceae	Stipa	pulcherrima	perennial grass	100	arround of Melendiz Mountain	Niğde	38.134722 34.475540	Kenar and Ketenoğlu 2016
62	Poaceae	Taeniatherum	caput-medusae	annuals	11	arround of Melendiz Mountain	Niğde	38.134722 34.475540	Kenar and Ketenoğlu 2016
62	Lamiaceae	Teucrium	chamederys	perennial forb	67	arround of Melendiz Mountain	Niğde	38.134722 34.475540	Kenar and Ketenoğlu 2016
62	Lamiaceae	Thymus	sipyleus	nospiny_subshrub	89	arround of Melendiz Mountain	Niğde	38.134722 34.475540	Kenar and Ketenoğlu 2016
62	Fabaceae	Trifolium	elongatum	perennial forb	11	arround of Melendiz Mountain	Niğde	38.134722 34.475540	Kenar and Ketenoğlu 2016
62	Fabaceae	Trifolium	physodes	perennial forb	29	arround of Melendiz Mountain	Niğde	38.134722 34.475540	Kenar and Ketenoğlu 2016
62	Poaceae	Trisetum	flavescens	perennial grass	43	arround of Melendiz Mountain	Niğde	38.134722 34.475540	Kenar and Ketenoğlu 2016
61	Amaryllidaceae	Allium	scrodoprosum	perennial forb	43	arround of Melendiz Mountain	Niğde	38.0196, 34.4715	Kenar and Ketenoğlu 2016
61	Brassicaceae	Alyssum	murale	perennial forb	43	arround of Melendiz Mountain	Niğde	38.0196, 34.4715	Kenar and Ketenoğlu 2016
61	Asteraceae	Anthemis	cretica	perennial forb	57	arround of Melendiz Mountain	Niğde	38.0196, 34.4715	Kenar and Ketenoğlu 2016
61	Fabaceae	Astragalus	angustifolius	spiny_subshrub	50	arround of Melendiz Mountain	Niğde	38.0196, 34.4715	Kenar and Ketenoğlu 2016
61	Fabaceae	Astragalus	microcephalus	spiny_subshrub	100	arround of Melendiz Mountain	Niğde	38.0196, 34.4715	Kenar and Ketenoğlu 2016
61	Campanulaceae	Asyneuma	limonifolium	perennial forb	100	arround of Melendiz Mountain	Niğde	38.0196, 34.4715	Kenar and Ketenoğlu 2016
61	Poaceae	Bromus	tomentellus	perennial grass	100	arround of Melendiz Mountain	Niğde	38.0196, 34.4715	Kenar and Ketenoğlu 2016
61	Asteraceae	Centaurea	virgata	perennial grass	57	arround of Melendiz Mountain	Niğde	38.0196, 34.4715	Kenar and Ketenoğlu 2016
61	Rosaceae	Cotoneaster	nummularius	nospiny_subshrub	71	arround of Melendiz Mountain	Niğde	38.0196, 34.4715	Kenar and Ketenoğlu 2016
61	Rubiaceae	Cruciata	taurica	perennial forb	57	arround of Melendiz Mountain	Niğde	38.0196, 34.4715	Kenar and Ketenoğlu 2016
61	Caryophyllaceae	Eremogone	ledebouriana	perennial forb	86	arround of Melendiz Mountain	Niğde	38.0196, 34.4715	Kenar and Ketenoğlu 2016
61	Apiaceae	Eryngium	campestre	perennial forb	57	arround of Melendiz Mountain	Niğde	38.0196, 34.4715	Kenar and Ketenoğlu 2016
61	Euphorbiaceae	Euphorbia	macroclada	perennial grass	14	arround of Melendiz Mountain	Niğde	38.0196, 34.4715	Kenar and Ketenoğlu 2016
61	Poaceae	Festuca	valesiaca	perennial grass	86	arround of Melendiz Mountain	Niğde	38.0196, 34.4715	Kenar and Ketenoğlu 2016
61	Rubiaceae	Galium	verum	perennial forb	71	arround of Melendiz Mountain	Niğde	38.0196, 34.4715	Kenar and Ketenoğlu 2016
61	Plantaginaceae	Globularia	trichosantha	perennial forb	86	arround of Melendiz Mountain	Niğde	38.0196, 34.4715	Kenar and Ketenoğlu 2016
61	Asteraceae	Helichrysum	plicatum	perennial forb	14	arround of Melendiz Mountain	Niğde	38.0196, 34.4715	Kenar and Ketenoğlu 2016
61	Hypericaceae	Hypericum	perforatum	perennial forb	14	arround of Melendiz Mountain	Niğde	38.0196, 34.4715	Kenar and Ketenoğlu 2016
61	Asteraceae	Inula	montbretiana	perennial forb	86	arround of Melendiz Mountain	Niğde	38.0196, 34.4715	Kenar and Ketenoğlu 2016
61	Asteraceae	Leontodon	asperrimus	perennial forb	57	arround of Melendiz Mountain	Niğde	38.0196, 34.4715	Kenar and Ketenoğlu 2016
61	Caprifoliaceae	Morina	persica	perennial forb	14	arround of Melendiz Mountain	Niğde	38.0196, 34.4715	Kenar and Ketenoğlu 2016
61	Poaceae	Phlomis	armeniaca	perennial grass	57	arround of Melendiz Mountain	Niğde	38.0196, 34.4715	Kenar and Ketenoğlu 2016
61	Polygalaceae	Polygala	anatolica	perennial forb	29	arround of Melendiz Mountain	Niğde	38.0196, 34.4715	Kenar and Ketenoğlu 2016
61	Rosaceae	Potentilla	recta	perennial forb	14	arround of Melendiz Mountain	Niğde	38.0196, 34.4715	Kenar and Ketenoğlu 2016
61	Rosaceae	Sanguisorba	minor	perennial forb	43	arround of Melendiz Mountain	Niğde	38.0196, 34.4715	Kenar and Ketenoğlu 2016
61	Lamiaceae	Teucrium	chamederys	perennial forb	100	arround of Melendiz Mountain	Niğde	38.0196, 34.4715	Kenar and Ketenoğlu 2016
61	Lamiaceae	Thymus	sipyleus	nospiny_subshrub	86	arround of Melendiz Mountain	Niğde	38.0196, 34.4715	Kenar and Ketenoğlu 2016
61	Fabaceae	Trifolium	elongatum	perennial forb	14	arround of Melendiz Mountain	Niğde	38.0196, 34.4715	Kenar and Ketenoğlu 2016
61	Fabaceae	Trifolium	physodes	perennial forb	38	arround of Melendiz Mountain	Niğde	38.0196, 34.4715	Kenar and Ketenoğlu 2016
60	Brassicaceae	Alyssum	minutum	annuals	63	arround of Melendiz Mountain	Niğde	38.004421 34.447610	Kenar and Ketenoğlu 2016
60	Brassicaceae	Alyssum	murale	perennial forb	13	arround of Melendiz Mountain	Niğde	38.004421 34.447610	Kenar and Ketenoğlu 2016
60	Brassicaceae	Alyssum	simplex	annuals	75	arround of Melendiz Mountain	Niğde	38.004421 34.447610	Kenar and Ketenoğlu 2016
60	Poaceae	Bromus	tectorum	annuals	75	arround of Melendiz Mountain	Niğde	38.004421 34.447610	Kenar and Ketenoğlu 2016
60	Poaceae	Bromus	tomentellus	perennial grass	63	arround of Melendiz Mountain	Niğde	38.004421 34.447610	Kenar and Ketenoğlu 2016
60	Cyperaceae	Carex	leersii	perennial forb	13	arround of Melendiz Mountain	Niğde	38.004421 34.447610	Kenar and Ketenoğlu 2016
60	Asteraceae	Centaurea	urvellei	perennial forb	25	arround of Melendiz Mountain	Niğde	38.004421 34.447610	Kenar and Ketenoğlu 2016
60	Asteraceae	Centaurea	virgata	perennial grass	100	arround of Melendiz Mountain	Niğde	38.004421 34.447610	Kenar and Ketenoğlu 2016
60	Asteraceae	Cota	tinctoria	perennial forb	50	arround of Melendiz Mountain	Niğde	38.004421 34.447610	Kenar and Ketenoğlu 2016
60	Rosaceae	Crataegus	orientalis	resprouter tree	13	arround of Melendiz Mountain	Niğde	38.004421 34.447610	Kenar and Ketenoğlu 2016
60	Rubiaceae	Cruciata	taurica	perennial forb	13	arround of Melendiz Mountain	Niğde	38.004421 34.447610	Kenar and Ketenoğlu 2016
60	Caryophyllaceae	Dianthus	crinitus	perennial forb	13	arround of Melendiz Mountain	Niğde	38.004421 34.447610	Kenar and Ketenoğlu 2016
60	Fabaceae	Dorycnium	penthaphyllum	perennial forb	13	arround of Melendiz Mountain	Niğde	38.004421 34.447610	Kenar and Ketenoğlu 2016
60	Poaceae	Elymus	hispidus	perennial grass	50	arround of Melendiz Mountain	Niğde	38.004421 34.447610	Kenar and Ketenoğlu 2016
60	Caryophyllaceae	Eremogone	ledebouriana	perennial forb	38	arround of Melendiz Mountain	Niğde	38.004421 34.447610	Kenar and Ketenoğlu 2016
60	Apiaceae	Eryngium	campestre	perennial forb	100	arround of Melendiz Mountain	Niğde	38.004421 34.447610	Kenar and Ketenoğlu 2016
60	Poaceae	Festuca	valesiaca	perennial grass	88	arround of Melendiz Mountain	Niğde	38.004421 34.447610	Kenar and Ketenoğlu 2016
60	Rubiaceae	Galium	verum	perennial forb	75	arround of Melendiz Mountain	Niğde	38.004421 34.447610	Kenar and Ketenoğlu 2016
60	Plantaginaceae	Globularia	trichosantha	perennial forb	13	arround of Melendiz Mountain	Niğde	38.004421 34.447610	Kenar and Ketenoğlu 2016
60	Cistaceae	Helianthemum	microcarpum	annuals	63	arround of Melendiz Mountain	Niğde	38.004421 34.447610	Kenar and Ketenoğlu 2016
60	Cistaceae	Helianthemum	nummularium	perennial forb	13	arround of Melendiz Mountain	Niğde	38.004421 34.447610	Kenar and Ketenoğlu 2016
60	Asteraceae	Inula	montbretiana	perennial forb	38	arround of Melendiz Mountain	Niğde	38.004421 34.447610	Kenar and Ketenoğlu 2016
60	Asteraceae	Leontodon	asperrimus	perennial forb	50	arround of Melendiz Mountain	Niğde	38.004421 34.447610	Kenar and Ketenoğlu 2016
60	Lamiaceae	Marrubium	globosum	perennial forb	13	arround of Melendiz Mountain	Niğde	38.004421 34.447610	Kenar and Ketenoğlu 2016
60	Caprifoliaceae	Morina	persica	perennial forb	25	arround of Melendiz Mountain	Niğde	38.004421 34.447610	Kenar and Ketenoğlu 2016
60	Fabaceae	Onobrychis	oxyodonta	perennial forb	25	arround of Melendiz Mountain	Niğde	38.004421 34.447610	Kenar and Ketenoğlu 2016
60	Poaceae	Phlomis	armeniaca	perennial grass	38	arround of Melendiz Mountain	Niğde	38.004421 34.447610	Kenar and Ketenoğlu 2016
60	Polygalaceae	Polygala	anatolica	perennial forb	13	arround of Melendiz Mountain	Niğde	38.004421 34.447610	Kenar and Ketenoğlu 2016
60	Rosaceae	Potentilla	recta	perennial forb	63	arround of Melendiz Mountain	Niğde	38.004421 34.447610	Kenar and Ketenoğlu 2016
60	Lamiaceae	Salvia	absconditiflora	perennial forb	50	arround of Melendiz Mountain	Niğde	38.004421 34.447610	Kenar and Ketenoğlu 2016
60	Rosaceae	Sanguisorba	minor	perennial forb	75	arround of Melendiz Mountain	Niğde	38.004421 34.447610	Kenar and Ketenoğlu 2016
60	Caprifoliaceae	Scabiosa	argentea	perennial forb	13	arround of Melendiz Mountain	Niğde	38.004421 34.447610	Kenar and Ketenoğlu 2016
60	Caryophyllaceae	Silene	supina	nospiny_subshrub	13	arround of Melendiz Mountain	Niğde	38.004421 34.447610	Kenar and Ketenoğlu 2016
60	Lamiaceae	Stachys	cretica	perennial forb	13	arround of Melendiz Mountain	Niğde	38.004421 34.447610	Kenar and Ketenoğlu 2016
60	Poaceae	Taeniatherum	caput-medusae	annuals	100	arround of Melendiz Mountain	Niğde	38.004421 34.447610	Kenar and Ketenoğlu 2016
60	Lamiaceae	Teucrium	chamederys	perennial forb	50	arround of Melendiz Mountain	Niğde	38.004421 34.447610	Kenar and Ketenoğlu 2016
60	Lamiaceae	Thymus	sipyleus	nospiny_subshrub	88	arround of Melendiz Mountain	Niğde	38.004421 34.447610	Kenar and Ketenoğlu 2016
60	Plantaginaceae	Veronica	multifida	nospiny_subshrub	13	arround of Melendiz Mountain	Niğde	38.004421 34.447610	Kenar and Ketenoğlu 2016
59	Asteraceae	Anthemis	cretica	perennial forb	17	arround of Melendiz Mountain	Niğde	37.99722, 34.44158	Kenar and Ketenoğlu 2016
59	Poaceae	Apera	intermedia	annuals	33	arround of Melendiz Mountain	Niğde	37.99722, 34.44158	Kenar and Ketenoğlu 2016
59	Asteraceae	Centaurea	virgata	perennial grass	83	arround of Melendiz Mountain	Niğde	37.99722, 34.44158	Kenar and Ketenoğlu 2016
59	Euphorbiaceae	Euphorbia	pectinata	perennial grass	67	arround of Melendiz Mountain	Niğde	37.99722, 34.44158	Kenar and Ketenoğlu 2016
59	Poaceae	Festuca	valesiaca	perennial grass	83	arround of Melendiz Mountain	Niğde	37.99722, 34.44158	Kenar and Ketenoğlu 2016
59	Rosaceae	Filipendula	vulgaris	perennial forb	83	arround of Melendiz Mountain	Niğde	37.99722, 34.44158	Kenar and Ketenoğlu 2016
59	Rubiaceae	Galium	verum	perennial forb	100	arround of Melendiz Mountain	Niğde	37.99722, 34.44158	Kenar and Ketenoğlu 2016
59	Fabaceae	Lotus	corniculatus	annuals	100	arround of Melendiz Mountain	Niğde	37.99722, 34.44158	Kenar and Ketenoğlu 2016
59	Polygalaceae	Polygala	anatolica	perennial forb	50	arround of Melendiz Mountain	Niğde	37.99722, 34.44158	Kenar and Ketenoğlu 2016
59	Rosaceae	Potentilla	recta	perennial forb	33	arround of Melendiz Mountain	Niğde	37.99722, 34.44158	Kenar and Ketenoğlu 2016
59	Lamiaceae	Prunella	orientalis	perennial forb	83	arround of Melendiz Mountain	Niğde	37.99722, 34.44158	Kenar and Ketenoğlu 2016
59	Asteraceae	Scorzonera	cana	perennial forb	83	arround of Melendiz Mountain	Niğde	37.99722, 34.44158	Kenar and Ketenoğlu 2016
59	Poaceae	Taeniatherum	caput-medusae	annuals	50	arround of Melendiz Mountain	Niğde	37.99722, 34.44158	Kenar and Ketenoğlu 2016
58	Asteraceae	Achillea	santolinoides	perennial forb	20	arround of Melendiz Mountain	Niğde	37.99968, 34.42074	Kenar and Ketenoğlu 2016
58	Amaryllidaceae	Allium	scrodoprosum	perennial forb	80	arround of Melendiz Mountain	Niğde	37.99968, 34.42074	Kenar and Ketenoğlu 2016
58	Brassicaceae	Alyssum	murale	perennial forb	10	arround of Melendiz Mountain	Niğde	37.99968, 34.42074	Kenar and Ketenoğlu 2016
58	Asteraceae	Anthemis	cretica	perennial forb	10	arround of Melendiz Mountain	Niğde	37.99968, 34.42074	Kenar and Ketenoğlu 2016
58	Apiaceae	Anthriscus	nemorosa	perennial forb	50	arround of Melendiz Mountain	Niğde	37.99968, 34.42074	Kenar and Ketenoğlu 2016
58	Fabaceae	Astragalus	angustifolius	spiny_subshrub	40	arround of Melendiz Mountain	Niğde	37.99968, 34.42074	Kenar and Ketenoğlu 2016
58	Fabaceae	Astragalus	microcephalus	spiny_subshrub	70	arround of Melendiz Mountain	Niğde	37.99968, 34.42074	Kenar and Ketenoğlu 2016
58	Campanulaceae	Asyneuma	limonifolium	perennial forb	20	arround of Melendiz Mountain	Niğde	37.99968, 34.42074	Kenar and Ketenoğlu 2016
58	Poaceae	Bromus	tectorum	annuals	60	arround of Melendiz Mountain	Niğde	37.99968, 34.42074	Kenar and Ketenoğlu 2016
58	Poaceae	Bromus	tomentellus	perennial grass	70	arround of Melendiz Mountain	Niğde	37.99968, 34.42074	Kenar and Ketenoğlu 2016
58	Cyperaceae	Carex	leersii	perennial forb	40	arround of Melendiz Mountain	Niğde	37.99968, 34.42074	Kenar and Ketenoğlu 2016
58	Asteraceae	Cota	tinctoria	perennial forb	10	arround of Melendiz Mountain	Niğde	37.99968, 34.42074	Kenar and Ketenoğlu 2016
58	Rosaceae	Cotoneaster	nummularius	nospiny_subshrub	50	arround of Melendiz Mountain	Niğde	37.99968, 34.42074	Kenar and Ketenoğlu 2016
58	Rosaceae	Crataegus	orientalis	resprouter tree	10	arround of Melendiz Mountain	Niğde	37.99968, 34.42074	Kenar and Ketenoğlu 2016
58	Rubiaceae	Cruciata	taurica	perennial forb	50	arround of Melendiz Mountain	Niğde	37.99968, 34.42074	Kenar and Ketenoğlu 2016
58	Asteraceae	Cyanus	triumfettii	perennial forb	90	arround of Melendiz Mountain	Niğde	37.99968, 34.42074	Kenar and Ketenoğlu 2016
58	Apiaceae	Eryngium	campestre	perennial forb	50	arround of Melendiz Mountain	Niğde	37.99968, 34.42074	Kenar and Ketenoğlu 2016
58	Euphorbiaceae	Euphorbia	denticulata	perennial forb	40	arround of Melendiz Mountain	Niğde	37.99968, 34.42074	Kenar and Ketenoğlu 2016
58	Poaceae	Festuca	valesiaca	perennial grass	40	arround of Melendiz Mountain	Niğde	37.99968, 34.42074	Kenar and Ketenoğlu 2016
58	Rubiaceae	Galium	incanum	perennial forb	10	arround of Melendiz Mountain	Niğde	37.99968, 34.42074	Kenar and Ketenoğlu 2016
58	Rubiaceae	Galium	spurium	annuals	80	arround of Melendiz Mountain	Niğde	37.99968, 34.42074	Kenar and Ketenoğlu 2016
58	Rubiaceae	Galium	verum	perennial forb	90	arround of Melendiz Mountain	Niğde	37.99968, 34.42074	Kenar and Ketenoğlu 2016
58	Geraniaceae	Geranium	macrostylum	perennial forb	40	arround of Melendiz Mountain	Niğde	37.99968, 34.42074	Kenar and Ketenoğlu 2016
58	Asteraceae	Helichrysum	plicatum	perennial forb	50	arround of Melendiz Mountain	Niğde	37.99968, 34.42074	Kenar and Ketenoğlu 2016
58	Asteraceae	Inula	montbretiana	perennial forb	20	arround of Melendiz Mountain	Niğde	37.99968, 34.42074	Kenar and Ketenoğlu 2016
58	Asteraceae	Lactuca	hispida	perennial forb	40	arround of Melendiz Mountain	Niğde	37.99968, 34.42074	Kenar and Ketenoğlu 2016
58	Asteraceae	Lactuca	mulgedioides	perennial forb	20	arround of Melendiz Mountain	Niğde	37.99968, 34.42074	Kenar and Ketenoğlu 2016
58	Asteraceae	Lapsana	communis	perennial forb	20	arround of Melendiz Mountain	Niğde	37.99968, 34.42074	Kenar and Ketenoğlu 2016
58	Fabaceae	Lathyrus	czeczottianus	perennial forb	20	arround of Melendiz Mountain	Niğde	37.99968, 34.42074	Kenar and Ketenoğlu 2016
58	Fabaceae	Lathyrus	digitatus	perennial forb	60	arround of Melendiz Mountain	Niğde	37.99968, 34.42074	Kenar and Ketenoğlu 2016
58	Poaceae	Milium	vernale	annuals	30	arround of Melendiz Mountain	Niğde	37.99968, 34.42074	Kenar and Ketenoğlu 2016
58	Caryophyllaceae	Minuartia	juniperina	perennial forb	10	arround of Melendiz Mountain	Niğde	37.99968, 34.42074	Kenar and Ketenoğlu 2016
58	Rosaceae	Potentilla	recta	perennial forb	30	arround of Melendiz Mountain	Niğde	37.99968, 34.42074	Kenar and Ketenoğlu 2016
58	Fagaceae	Quercus	vulcanica	perennial forb	100	arround of Melendiz Mountain	Niğde	37.99968, 34.42074	Kenar and Ketenoğlu 2016
58	Lamiaceae	Salvia	absconditiflora	perennial forb	40	arround of Melendiz Mountain	Niğde	37.99968, 34.42074	Kenar and Ketenoğlu 2016
58	Fabaceae	Securigera	varia	perennial forb	10	arround of Melendiz Mountain	Niğde	37.99968, 34.42074	Kenar and Ketenoğlu 2016
58	Lamiaceae	Stachys	cretica	perennial forb	20	arround of Melendiz Mountain	Niğde	37.99968, 34.42074	Kenar and Ketenoğlu 2016
58	Asteraceae	Tanacetum	cilicium	annuals	30	arround of Melendiz Mountain	Niğde	37.99968, 34.42074	Kenar and Ketenoğlu 2016
58	Lamiaceae	Teucrium	chamaedrys	perennial forb	20	arround of Melendiz Mountain	Niğde	37.99968, 34.42074	Kenar and Ketenoğlu 2016
58	Fabaceae	Trifolium	elongatum	perennial forb	60	arround of Melendiz Mountain	Niğde	37.99968, 34.42074	Kenar and Ketenoğlu 2016
58	Fabaceae	Trifolium	physodes	perennial forb	60	arround of Melendiz Mountain	Niğde	37.99968, 34.42074	Kenar and Ketenoğlu 2016
58	Plantaginaceae	Veronica	multifida	nospiny_subshrub	60	arround of Melendiz Mountain	Niğde	37.99968, 34.42074	Kenar and Ketenoğlu 2016
58	Fabaceae	Vicia	cracca	perennial forb	40	arround of Melendiz Mountain	Niğde	37.99968, 34.42074	Kenar and Ketenoğlu 2016
58	Fabaceae	Vicia	truncatula	perennial forb	60	arround of Melendiz Mountain	Niğde	37.99968, 34.42074	Kenar and Ketenoğlu 2016
57	Amaryllidaceae	Allium	scrodoprosum	perennial forb	44	arround of Melendiz Mountain	Niğde	37.986429 34.443744	Kenar and Ketenoğlu 2016
57	Brassicaceae	Alyssum	murale	perennial forb	78	arround of Melendiz Mountain	Niğde	37.986429 34.443744	Kenar and Ketenoğlu 2016
57	Fabaceae	Astragalus	microcephalus	spiny_subshrub	100	arround of Melendiz Mountain	Niğde	37.986429 34.443744	Kenar and Ketenoğlu 2016
57	Campanulaceae	Asyneuma	limonifolium	perennial forb	22	arround of Melendiz Mountain	Niğde	37.986429 34.443744	Kenar and Ketenoğlu 2016
57	Poaceae	Briza	humilis	annuals	11	arround of Melendiz Mountain	Niğde	37.986429 34.443744	Kenar and Ketenoğlu 2016
57	Poaceae	Bromus	tectorum	annuals	56	arround of Melendiz Mountain	Niğde	37.986429 34.443744	Kenar and Ketenoğlu 2016
57	Poaceae	Bromus	tomentellus	perennial grass	11	arround of Melendiz Mountain	Niğde	37.986429 34.443744	Kenar and Ketenoğlu 2016
57	Asteraceae	Centaurea	urvellei	perennial forb	11	arround of Melendiz Mountain	Niğde	37.986429 34.443744	Kenar and Ketenoğlu 2016
57	Asteraceae	Centaurea	virgata	perennial grass	44	arround of Melendiz Mountain	Niğde	37.986429 34.443744	Kenar and Ketenoğlu 2016
57	Asteraceae	Cota	tinctoria	perennial forb	89	arround of Melendiz Mountain	Niğde	37.986429 34.443744	Kenar and Ketenoğlu 2016
57	Rubiaceae	Cruciata	taurica	perennial forb	11	arround of Melendiz Mountain	Niğde	37.986429 34.443744	Kenar and Ketenoğlu 2016
57	Asteraceae	Crupina	crupinastrum	annuals	44	arround of Melendiz Mountain	Niğde	37.986429 34.443744	Kenar and Ketenoğlu 2016
57	Caryophyllaceae	Dianthus	crinitus	perennial forb	11	arround of Melendiz Mountain	Niğde	37.986429 34.443744	Kenar and Ketenoğlu 2016
57	Fabaceae	Dorycnium	graceum	perennial forb	11	arround of Melendiz Mountain	Niğde	37.986429 34.443744	Kenar and Ketenoğlu 2016
57	Apiaceae	Eryngium	campestre	perennial forb	100	arround of Melendiz Mountain	Niğde	37.986429 34.443744	Kenar and Ketenoğlu 2016
57	Brassicaceae	Erysimum	crassipes	perennial forb	89	arround of Melendiz Mountain	Niğde	37.986429 34.443744	Kenar and Ketenoğlu 2016
57	Euphorbiaceae	Euphorbia	falcata	annuals	22	arround of Melendiz Mountain	Niğde	37.986429 34.443744	Kenar and Ketenoğlu 2016
57	Euphorbiaceae	Euphorbia	macroclada	perennial grass	22	arround of Melendiz Mountain	Niğde	37.986429 34.443744	Kenar and Ketenoğlu 2016
57	Poaceae	Festuca	valesiaca	perennial grass	100	arround of Melendiz Mountain	Niğde	37.986429 34.443744	Kenar and Ketenoğlu 2016
57	Rubiaceae	Galium	incanum	perennial forb	11	arround of Melendiz Mountain	Niğde	37.986429 34.443744	Kenar and Ketenoğlu 2016
57	Rubiaceae	Galium	verum	perennial forb	70	arround of Melendiz Mountain	Niğde	37.986429 34.443744	Kenar and Ketenoğlu 2016
57	Cistaceae	Helianthemum	nummularium	perennial forb	33	arround of Melendiz Mountain	Niğde	37.986429 34.443744	Kenar and Ketenoğlu 2016
57	Asteraceae	Inula	montbretiana	perennial forb	22	arround of Melendiz Mountain	Niğde	37.986429 34.443744	Kenar and Ketenoğlu 2016
57	Poaceae	Koeleria	macrantha	perennial grass	11	arround of Melendiz Mountain	Niğde	37.986429 34.443744	Kenar and Ketenoğlu 2016
57	Caprifoliaceae	Morina	persica	perennial forb	11	arround of Melendiz Mountain	Niğde	37.986429 34.443744	Kenar and Ketenoğlu 2016
57	Fabaceae	Onobrychis	oxyodonta	perennial forb	89	arround of Melendiz Mountain	Niğde	37.986429 34.443744	Kenar and Ketenoğlu 2016
57	Poaceae	Phlomis	armeniaca	perennial grass	22	arround of Melendiz Mountain	Niğde	37.986429 34.443744	Kenar and Ketenoğlu 2016
57	Poaceae	Phlomis	nissolii	perennial grass	78	arround of Melendiz Mountain	Niğde	37.986429 34.443744	Kenar and Ketenoğlu 2016
57	Poaceae	Phlomis	pungens	perennial grass	22	arround of Melendiz Mountain	Niğde	37.986429 34.443744	Kenar and Ketenoğlu 2016
57	Asteraceae	Pilosella	cymosa	perennial forb	11	arround of Melendiz Mountain	Niğde	37.986429 34.443744	Kenar and Ketenoğlu 2016
57	Apiaceae	Pimpinella	olivieroides	perennial forb	56	arround of Melendiz Mountain	Niğde	37.986429 34.443744	Kenar and Ketenoğlu 2016
57	Rosaceae	Potentilla	recta	perennial forb	33	arround of Melendiz Mountain	Niğde	37.986429 34.443744	Kenar and Ketenoğlu 2016
57	Rosaceae	Pyrus	eleagnifolia	perennial forb	11	arround of Melendiz Mountain	Niğde	37.986429 34.443744	Kenar and Ketenoğlu 2016
57	Fagaceae	Quercus	ithaburensis	perennial forb	67	arround of Melendiz Mountain	Niğde	37.986429 34.443744	Kenar and Ketenoğlu 2016
57	Fagaceae	Quercus	pubescens	perennial forb	100	arround of Melendiz Mountain	Niğde	37.986429 34.443744	Kenar and Ketenoğlu 2016
57	Rhamnaceae	Rhamnus	lycioides	nospiny_subshrub	89	arround of Melendiz Mountain	Niğde	37.986429 34.443744	Kenar and Ketenoğlu 2016
57	Lamiaceae	Salvia	absconditiflora	perennial forb	78	arround of Melendiz Mountain	Niğde	37.986429 34.443744	Kenar and Ketenoğlu 2016
57	Caprifoliaceae	Scabiosa	argentea	perennial forb	44	arround of Melendiz Mountain	Niğde	37.986429 34.443744	Kenar and Ketenoğlu 2016
57	Caprifoliaceae	Scabiosa	rotata	perennial forb	22	arround of Melendiz Mountain	Niğde	37.986429 34.443744	Kenar and Ketenoğlu 2016
57	Fabaceae	Securigera	varia	perennial forb	56	arround of Melendiz Mountain	Niğde	37.986429 34.443744	Kenar and Ketenoğlu 2016
57	Lamiaceae	Stachys	cretica	perennial forb	11	arround of Melendiz Mountain	Niğde	37.986429 34.443744	Kenar and Ketenoğlu 2016
57	Poaceae	Taeniatherum	caput-medusae	annuals	78	arround of Melendiz Mountain	Niğde	37.986429 34.443744	Kenar and Ketenoğlu 2016
57	Lamiaceae	Teucrium	chamaedrys	perennial forb	78	arround of Melendiz Mountain	Niğde	37.986429 34.443744	Kenar and Ketenoğlu 2016
57	Lamiaceae	Teucrium	chamaedrys	perennial forb	22	arround of Melendiz Mountain	Niğde	37.986429 34.443744	Kenar and Ketenoğlu 2016
57	Lamiaceae	Teucrium	polium	nospiny_subshrub	56	arround of Melendiz Mountain	Niğde	37.986429 34.443744	Kenar and Ketenoğlu 2016
57	Lamiaceae	Thymus	sipyleus	nospiny_subshrub	33	arround of Melendiz Mountain	Niğde	37.986429 34.443744	Kenar and Ketenoğlu 2016
57	Apiaceae	Torilis	leptophylla	annuals	33	arround of Melendiz Mountain	Niğde	37.986429 34.443744	Kenar and Ketenoğlu 2016
57	Apiaceae	Torilis	ucranica	annuals	11	arround of Melendiz Mountain	Niğde	37.986429 34.443744	Kenar and Ketenoğlu 2016
57	Fabaceae	Trifolium	elongatum	perennial forb	11	arround of Melendiz Mountain	Niğde	37.986429 34.443744	Kenar and Ketenoğlu 2016
57	Fabaceae	Trifolium	physodes	perennial forb	67	arround of Melendiz Mountain	Niğde	37.986429 34.443744	Kenar and Ketenoğlu 2016
57	Plantaginaceae	Veronica	multifida	nospiny_subshrub	22	arround of Melendiz Mountain	Niğde	37.986429 34.443744	Kenar and Ketenoğlu 2016
57	Fabaceae	Vicia	cracca	perennial forb	67	arround of Melendiz Mountain	Niğde	37.986429 34.443744	Kenar and Ketenoğlu 2016
56	Amaryllidaceae	Allium	scrodoprosum	perennial forb	40	arround of Melendiz Mountain	Niğde	38.001039, 34.48837	Kenar and Ketenoğlu 2016
56	Brassicaceae	Alyssum	murale	perennial forb	80	arround of Melendiz Mountain	Niğde	38.001039, 34.48837	Kenar and Ketenoğlu 2016
56	Fabaceae	Astragalus	microcephalus	spiny_subshrub	80	arround of Melendiz Mountain	Niğde	38.001039, 34.48837	Kenar and Ketenoğlu 2016
56	Asteraceae	Centaurea	virgata	perennial grass	100	arround of Melendiz Mountain	Niğde	38.001039, 34.48837	Kenar and Ketenoğlu 2016
56	Asteraceae	Cota	tinctoria	perennial forb	100	arround of Melendiz Mountain	Niğde	38.001039, 34.48837	Kenar and Ketenoğlu 2016
56	Rosaceae	Cotoneaster	nummularius	nospiny_subshrub	40	arround of Melendiz Mountain	Niğde	38.001039, 34.48837	Kenar and Ketenoğlu 2016
56	Caryophyllaceae	Dianthus	crinitus	perennial forb	20	arround of Melendiz Mountain	Niğde	38.001039, 34.48837	Kenar and Ketenoğlu 2016
56	Fabaceae	Dorycnium	graceum	perennial forb	20	arround of Melendiz Mountain	Niğde	38.001039, 34.48837	Kenar and Ketenoğlu 2016
56	Poaceae	Elymus	divaricatus	perennial grass	40	arround of Melendiz Mountain	Niğde	38.001039, 34.48837	Kenar and Ketenoğlu 2016
56	Apiaceae	Eryngium	campestre	perennial forb	80	arround of Melendiz Mountain	Niğde	38.001039, 34.48837	Kenar and Ketenoğlu 2016
56	Poaceae	Festuca	valesiaca	perennial grass	100	arround of Melendiz Mountain	Niğde	38.001039, 34.48837	Kenar and Ketenoğlu 2016
56	Oleaceae	Fraxinus	angustifolia	resprouter tree	60	arround of Melendiz Mountain	Niğde	38.001039, 34.48837	Kenar and Ketenoğlu 2016
56	Rubiaceae	Galium	verum	perennial forb	100	arround of Melendiz Mountain	Niğde	38.001039, 34.48837	Kenar and Ketenoğlu 2016
56	Cistaceae	Helianthemum	nummularium	perennial forb	80	arround of Melendiz Mountain	Niğde	38.001039, 34.48837	Kenar and Ketenoğlu 2016
56	Asteraceae	Inula	montbretiana	perennial forb	80	arround of Melendiz Mountain	Niğde	38.001039, 34.48837	Kenar and Ketenoğlu 2016
56	Fabaceae	Lathyrus	digitatus	perennial forb	20	arround of Melendiz Mountain	Niğde	38.001039, 34.48837	Kenar and Ketenoğlu 2016
56	Fabaceae	Onobrychis	oxyodonta	perennial forb	20	arround of Melendiz Mountain	Niğde	38.001039, 34.48837	Kenar and Ketenoğlu 2016
56	Poaceae	Phlomis	nissolii	perennial grass	60	arround of Melendiz Mountain	Niğde	38.001039, 34.48837	Kenar and Ketenoğlu 2016
56	Asteraceae	Pilosella	cymosa	perennial forb	40	arround of Melendiz Mountain	Niğde	38.001039, 34.48837	Kenar and Ketenoğlu 2016
56	Apiaceae	Pimpinella	olivieroides	perennial forb	40	arround of Melendiz Mountain	Niğde	38.001039, 34.48837	Kenar and Ketenoğlu 2016
56	Rosaceae	Potentilla	recta	perennial forb	100	arround of Melendiz Mountain	Niğde	38.001039, 34.48837	Kenar and Ketenoğlu 2016
56	Fagaceae	Quercus	pubescens	perennial forb	100	arround of Melendiz Mountain	Niğde	38.001039, 34.48837	Kenar and Ketenoğlu 2016
56	Fagaceae	Quercus	trojana	perennial forb	100	arround of Melendiz Mountain	Niğde	38.001039, 34.48837	Kenar and Ketenoğlu 2016
56	Rhamnaceae	Rhamnus	lycioides	nospiny_subshrub	100	arround of Melendiz Mountain	Niğde	38.001039, 34.48837	Kenar and Ketenoğlu 2016
56	Lamiaceae	Salvia	absconditiflora	perennial forb	60	arround of Melendiz Mountain	Niğde	38.001039, 34.48837	Kenar and Ketenoğlu 2016
56	Caprifoliaceae	Scabiosa	argentea	perennial forb	60	arround of Melendiz Mountain	Niğde	38.001039, 34.48837	Kenar and Ketenoğlu 2016
56	Lamiaceae	Scutellaria	brevibracteata	perennial forb	40	arround of Melendiz Mountain	Niğde	38.001039, 34.48837	Kenar and Ketenoğlu 2016
56	Fabaceae	Securigera	varia	perennial forb	80	arround of Melendiz Mountain	Niğde	38.001039, 34.48837	Kenar and Ketenoğlu 2016
56	Lamiaceae	Stachys	cretica	perennial forb	80	arround of Melendiz Mountain	Niğde	38.001039, 34.48837	Kenar and Ketenoğlu 2016
56	Poaceae	Taeniatherum	caput-medusae	annuals	80	arround of Melendiz Mountain	Niğde	38.001039, 34.48837	Kenar and Ketenoğlu 2016
56	Lamiaceae	Teucrium	chamaedrys	perennial forb	80	arround of Melendiz Mountain	Niğde	38.001039, 34.48837	Kenar and Ketenoğlu 2016
56	Lamiaceae	Teucrium	chamaedrys	perennial forb	20	arround of Melendiz Mountain	Niğde	38.001039, 34.48837	Kenar and Ketenoğlu 2016
56	Lamiaceae	Teucrium	polium	nospiny_subshrub	20	arround of Melendiz Mountain	Niğde	38.001039, 34.48837	Kenar and Ketenoğlu 2016
56	Lamiaceae	Thymus	sipyleus	nospiny_subshrub	80	arround of Melendiz Mountain	Niğde	38.001039, 34.48837	Kenar and Ketenoğlu 2016
56	Apiaceae	Torilis	ucranica	annuals	40	arround of Melendiz Mountain	Niğde	38.001039, 34.48837	Kenar and Ketenoğlu 2016
56	Fabaceae	Trifolium	elongatum	perennial forb	20	arround of Melendiz Mountain	Niğde	38.001039, 34.48837	Kenar and Ketenoğlu 2016
56	Fabaceae	Trifolium	physodes	perennial forb	40	arround of Melendiz Mountain	Niğde	38.001039, 34.48837	Kenar and Ketenoğlu 2016
55	Plumbaginaceae	Acantholimon	acerosum	nospiny_subshrub	36	arround of Melendiz Mountain	Niğde	38.02808, 34.54056	Kenar and Ketenoğlu 2016
55	Amaryllidaceae	Allium	scrodoprosum	perennial forb	91	arround of Melendiz Mountain	Niğde	38.02808, 34.54056	Kenar and Ketenoğlu 2016
55	Brassicaceae	Alyssum	murale	perennial forb	18	arround of Melendiz Mountain	Niğde	38.02808, 34.54056	Kenar and Ketenoğlu 2016
55	Asteraceae	Anthemis	cretica	perennial forb	27	arround of Melendiz Mountain	Niğde	38.02808, 34.54056	Kenar and Ketenoğlu 2016
55	Fabaceae	Astragalus	microcephalus	spiny_subshrub	82	arround of Melendiz Mountain	Niğde	38.02808, 34.54056	Kenar and Ketenoğlu 2016
55	Campanulaceae	Asyneuma	limonifolium	perennial forb	36	arround of Melendiz Mountain	Niğde	38.02808, 34.54056	Kenar and Ketenoğlu 2016
55	Poaceae	Briza	humilis	annuals	18	arround of Melendiz Mountain	Niğde	38.02808, 34.54056	Kenar and Ketenoğlu 2016
55	Poaceae	Bromus	tomentellus	perennial grass	82	arround of Melendiz Mountain	Niğde	38.02808, 34.54056	Kenar and Ketenoğlu 2016
55	Asteraceae	Centaurea	virgata	perennial grass	27	arround of Melendiz Mountain	Niğde	38.02808, 34.54056	Kenar and Ketenoğlu 2016
55	Asteraceae	Cota	tinctoria	perennial forb	64	arround of Melendiz Mountain	Niğde	38.02808, 34.54056	Kenar and Ketenoğlu 2016
55	Rosaceae	Cotoneaster	nummularius	nospiny_subshrub	55	arround of Melendiz Mountain	Niğde	38.02808, 34.54056	Kenar and Ketenoğlu 2016
55	Rubiaceae	Cruciata	taurica	perennial forb	27	arround of Melendiz Mountain	Niğde	38.02808, 34.54056	Kenar and Ketenoğlu 2016
55	Asteraceae	Cyanus	triumfettii	perennial forb	36	arround of Melendiz Mountain	Niğde	38.02808, 34.54056	Kenar and Ketenoğlu 2016
55	Fabaceae	Dorycnium	penthaphyllum	perennial forb	9	arround of Melendiz Mountain	Niğde	38.02808, 34.54056	Kenar and Ketenoğlu 2016
55	Apiaceae	Eryngium	campestre	perennial forb	64	arround of Melendiz Mountain	Niğde	38.02808, 34.54056	Kenar and Ketenoğlu 2016
55	Poaceae	Festuca	valesiaca	perennial grass	91	arround of Melendiz Mountain	Niğde	38.02808, 34.54056	Kenar and Ketenoğlu 2016
55	Rubiaceae	Galium	incanum	perennial forb	18	arround of Melendiz Mountain	Niğde	38.02808, 34.54056	Kenar and Ketenoğlu 2016
55	Rubiaceae	Galium	verum	perennial forb	82	arround of Melendiz Mountain	Niğde	38.02808, 34.54056	Kenar and Ketenoğlu 2016
55	Cistaceae	Helianthemum	nummularium	perennial forb	9	arround of Melendiz Mountain	Niğde	38.02808, 34.54056	Kenar and Ketenoğlu 2016
55	Asteraceae	Helichrysum	plicatum	perennial forb	18	arround of Melendiz Mountain	Niğde	38.02808, 34.54056	Kenar and Ketenoğlu 2016
55	Hypericaceae	Hypericum	perforatum	perennial forb	18	arround of Melendiz Mountain	Niğde	38.02808, 34.54056	Kenar and Ketenoğlu 2016
55	Asteraceae	Inula	montbretiana	perennial forb	9	arround of Melendiz Mountain	Niğde	38.02808, 34.54056	Kenar and Ketenoğlu 2016
55	Asteraceae	Leontodon	asperrimus	perennial forb	9	arround of Melendiz Mountain	Niğde	38.02808, 34.54056	Kenar and Ketenoğlu 2016
55	Poaceae	Milium	vernale	annuals	27	arround of Melendiz Mountain	Niğde	38.02808, 34.54056	Kenar and Ketenoğlu 2016
55	Caryophyllaceae	Minuartia	juniperina	perennial forb	9	arround of Melendiz Mountain	Niğde	38.02808, 34.54056	Kenar and Ketenoğlu 2016
55	Caprifoliaceae	Morina	persica	perennial forb	9	arround of Melendiz Mountain	Niğde	38.02808, 34.54056	Kenar and Ketenoğlu 2016
55	Fabaceae	Onobrychis	hypargyrea	perennial forb	18	arround of Melendiz Mountain	Niğde	38.02808, 34.54056	Kenar and Ketenoğlu 2016
55	Poaceae	Phlomis	armeniaca	perennial grass	9	arround of Melendiz Mountain	Niğde	38.02808, 34.54056	Kenar and Ketenoğlu 2016
55	Poaceae	Phlomis	nissolii	perennial grass	18	arround of Melendiz Mountain	Niğde	38.02808, 34.54056	Kenar and Ketenoğlu 2016
55	Poaceae	Phlomis	pungens	perennial grass	9	arround of Melendiz Mountain	Niğde	38.02808, 34.54056	Kenar and Ketenoğlu 2016
55	Asteraceae	Pilosella	cymosa	perennial forb	27	arround of Melendiz Mountain	Niğde	38.02808, 34.54056	Kenar and Ketenoğlu 2016
55	Apiaceae	Pimpinella	olivieroides	perennial forb	18	arround of Melendiz Mountain	Niğde	38.02808, 34.54056	Kenar and Ketenoğlu 2016
55	Polygalaceae	Polygala	anatolica	perennial forb	9	arround of Melendiz Mountain	Niğde	38.02808, 34.54056	Kenar and Ketenoğlu 2016
55	Rosaceae	Potentilla	recta	perennial forb	45	arround of Melendiz Mountain	Niğde	38.02808, 34.54056	Kenar and Ketenoğlu 2016
55	Rosaceae	Pyrus	eleagnifolia	perennial forb	27	arround of Melendiz Mountain	Niğde	38.02808, 34.54056	Kenar and Ketenoğlu 2016
55	Fagaceae	Quercus	libani	perennial forb	9	arround of Melendiz Mountain	Niğde	38.02808, 34.54056	Kenar and Ketenoğlu 2016
55	Fagaceae	Quercus	pubescens	perennial forb	100	arround of Melendiz Mountain	Niğde	38.02808, 34.54056	Kenar and Ketenoğlu 2016
55	Fagaceae	Quercus	trojana	perennial forb	17	arround of Melendiz Mountain	Niğde	38.02808, 34.54056	Kenar and Ketenoğlu 2016
55	Rhamnaceae	Rhamnus	lycioides	nospiny_subshrub	27	arround of Melendiz Mountain	Niğde	38.02808, 34.54056	Kenar and Ketenoğlu 2016
55	Lamiaceae	Salvia	absconditiflora	perennial forb	64	arround of Melendiz Mountain	Niğde	38.02808, 34.54056	Kenar and Ketenoğlu 2016
55	Caprifoliaceae	Scabiosa	argentea	perennial forb	9	arround of Melendiz Mountain	Niğde	38.02808, 34.54056	Kenar and Ketenoğlu 2016
55	Fabaceae	Securigera	varia	perennial forb	27	arround of Melendiz Mountain	Niğde	38.02808, 34.54056	Kenar and Ketenoğlu 2016
55	Rosaceae	Sorbus	umbellata	nospiny_subshrub	18	arround of Melendiz Mountain	Niğde	38.02808, 34.54056	Kenar and Ketenoğlu 2016
55	Lamiaceae	Stachys	cretica	perennial forb	36	arround of Melendiz Mountain	Niğde	38.02808, 34.54056	Kenar and Ketenoğlu 2016
55	Poaceae	Stipa	holosericea	perennial grass	9	arround of Melendiz Mountain	Niğde	38.02808, 34.54056	Kenar and Ketenoğlu 2016
55	Poaceae	Taeniatherum	caput-medusae	annuals	18	arround of Melendiz Mountain	Niğde	38.02808, 34.54056	Kenar and Ketenoğlu 2016
55	Lamiaceae	Teucrium	chamaedrys	perennial forb	45	arround of Melendiz Mountain	Niğde	38.02808, 34.54056	Kenar and Ketenoğlu 2016
55	Lamiaceae	Teucrium	polium	nospiny_subshrub	27	arround of Melendiz Mountain	Niğde	38.02808, 34.54056	Kenar and Ketenoğlu 2016
55	Lamiaceae	Thymus	sipyleus	nospiny_subshrub	73	arround of Melendiz Mountain	Niğde	38.02808, 34.54056	Kenar and Ketenoğlu 2016
55	Apiaceae	Torilis	ucranica	annuals	55	arround of Melendiz Mountain	Niğde	38.02808, 34.54056	Kenar and Ketenoğlu 2016
55	Fabaceae	Trifolium	elongatum	perennial forb	36	arround of Melendiz Mountain	Niğde	38.02808, 34.54056	Kenar and Ketenoğlu 2016
55	Fabaceae	Trifolium	physodes	perennial forb	55	arround of Melendiz Mountain	Niğde	38.02808, 34.54056	Kenar and Ketenoğlu 2016
55	Plantaginaceae	Veronica	multifida	nospiny_subshrub	27	arround of Melendiz Mountain	Niğde	38.02808, 34.54056	Kenar and Ketenoğlu 2016
55	Fabaceae	Vicia	cracca	perennial forb	45	arround of Melendiz Mountain	Niğde	38.02808, 34.54056	Kenar and Ketenoğlu 2016
54	Plumbaginaceae	Acantholimon	acerosum	nospiny_subshrub	13	arround of Melendiz Mountain	Niğde	38.017540, 34.56974	Kenar and Ketenoğlu 2016
54	Brassicaceae	Alyssum	murale	perennial forb	50	arround of Melendiz Mountain	Niğde	38.017540, 34.56974	Kenar and Ketenoğlu 2016
54	Asteraceae	Anthemis	cretica	perennial forb	13	arround of Melendiz Mountain	Niğde	38.017540, 34.56974	Kenar and Ketenoğlu 2016
54	Rubiaceae	Asperula	stricta	nospiny_subshrub	50	arround of Melendiz Mountain	Niğde	38.017540, 34.56974	Kenar and Ketenoğlu 2016
54	Fabaceae	Astragalus	microcephalus	spiny_subshrub	100	arround of Melendiz Mountain	Niğde	38.017540, 34.56974	Kenar and Ketenoğlu 2016
54	Campanulaceae	Asyneuma	limonifolium	perennial forb	25	arround of Melendiz Mountain	Niğde	38.017540, 34.56974	Kenar and Ketenoğlu 2016
54	Poaceae	Bromus	tomentellus	perennial grass	100	arround of Melendiz Mountain	Niğde	38.017540, 34.56974	Kenar and Ketenoğlu 2016
54	Campanulaceae	Campanula	stricta	perennial forb	63	arround of Melendiz Mountain	Niğde	38.017540, 34.56974	Kenar and Ketenoğlu 2016
54	Asteraceae	Centaurea	urvellei	perennial forb	13	arround of Melendiz Mountain	Niğde	38.017540, 34.56974	Kenar and Ketenoğlu 2016
54	Lamiaceae	Clinopodium	vulgare	perennial forb	63	arround of Melendiz Mountain	Niğde	38.017540, 34.56974	Kenar and Ketenoğlu 2016
54	Asteraceae	Cota	tinctoria	perennial forb	38	arround of Melendiz Mountain	Niğde	38.017540, 34.56974	Kenar and Ketenoğlu 2016
54	Rosaceae	Cotoneaster	nummularius	nospiny_subshrub	100	arround of Melendiz Mountain	Niğde	38.017540, 34.56974	Kenar and Ketenoğlu 2016
54	Thymelaeaceae	Daphne	oleoides	nospiny_subshrub	100	arround of Melendiz Mountain	Niğde	38.017540, 34.56974	Kenar and Ketenoğlu 2016
54	Apiaceae	Eryngium	campestre	perennial forb	88	arround of Melendiz Mountain	Niğde	38.017540, 34.56974	Kenar and Ketenoğlu 2016
54	Poaceae	Festuca	valesiaca	perennial grass	88	arround of Melendiz Mountain	Niğde	38.017540, 34.56974	Kenar and Ketenoğlu 2016
54	Rubiaceae	Galium	incanum	perennial forb	13	arround of Melendiz Mountain	Niğde	38.017540, 34.56974	Kenar and Ketenoğlu 2016
54	Rubiaceae	Galium	verum	perennial forb	100	arround of Melendiz Mountain	Niğde	38.017540, 34.56974	Kenar and Ketenoğlu 2016
54	Cistaceae	Helianthemum	nummularium	perennial forb	25	arround of Melendiz Mountain	Niğde	38.017540, 34.56974	Kenar and Ketenoğlu 2016
54	Asteraceae	Helichrysum	plicatum	perennial forb	25	arround of Melendiz Mountain	Niğde	38.017540, 34.56974	Kenar and Ketenoğlu 2016
54	Asteraceae	Inula	montbretiana	perennial forb	13	arround of Melendiz Mountain	Niğde	38.017540, 34.56974	Kenar and Ketenoğlu 2016
54	Cupressaceae	Juniperus	oxycedrus	seeder tree	100	arround of Melendiz Mountain	Niğde	38.017540, 34.56974	Kenar and Ketenoğlu 2016
54	Asteraceae	Leontodon	asperrimus	perennial forb	38	arround of Melendiz Mountain	Niğde	38.017540, 34.56974	Kenar and Ketenoğlu 2016
54	Caprifoliaceae	Morina	persica	perennial forb	88	arround of Melendiz Mountain	Niğde	38.017540, 34.56974	Kenar and Ketenoğlu 2016
54	Poaceae	Phlomis	armeniaca	perennial grass	88	arround of Melendiz Mountain	Niğde	38.017540, 34.56974	Kenar and Ketenoğlu 2016
54	Polygalaceae	Polygala	anatolica	perennial forb	50	arround of Melendiz Mountain	Niğde	38.017540, 34.56974	Kenar and Ketenoğlu 2016
54	Rosaceae	Potentilla	recta	perennial forb	38	arround of Melendiz Mountain	Niğde	38.017540, 34.56974	Kenar and Ketenoğlu 2016
54	Rosaceae	Pyrus	eleagnifolia	perennial forb	13	arround of Melendiz Mountain	Niğde	38.017540, 34.56974	Kenar and Ketenoğlu 2016
54	Fagaceae	Quercus	pubescens	perennial forb	50	arround of Melendiz Mountain	Niğde	38.017540, 34.56974	Kenar and Ketenoğlu 2016
54	Caprifoliaceae	Scabiosa	argentea	perennial forb	13	arround of Melendiz Mountain	Niğde	38.017540, 34.56974	Kenar and Ketenoğlu 2016
54	Fabaceae	Securigera	varia	perennial forb	25	arround of Melendiz Mountain	Niğde	38.017540, 34.56974	Kenar and Ketenoğlu 2016
54	Caryophyllaceae	Silene	armena	perennial forb	50	arround of Melendiz Mountain	Niğde	38.017540, 34.56974	Kenar and Ketenoğlu 2016
54	Lamiaceae	Stachys	cretica	perennial forb	13	arround of Melendiz Mountain	Niğde	38.017540, 34.56974	Kenar and Ketenoğlu 2016
54	Poaceae	Taeniatherum	caput-medusae	annuals	13	arround of Melendiz Mountain	Niğde	38.017540, 34.56974	Kenar and Ketenoğlu 2016
54	Lamiaceae	Teucrium	chamaedrys	perennial forb	100	arround of Melendiz Mountain	Niğde	38.017540, 34.56974	Kenar and Ketenoğlu 2016
54	Lamiaceae	Thymus	sipyleus	nospiny_subshrub	100	arround of Melendiz Mountain	Niğde	38.017540, 34.56974	Kenar and Ketenoğlu 2016
54	Fabaceae	Trifolium	elongatum	perennial forb	13	arround of Melendiz Mountain	Niğde	38.017540, 34.56974	Kenar and Ketenoğlu 2016
54	Fabaceae	Trifolium	physodes	perennial forb	50	arround of Melendiz Mountain	Niğde	38.017540, 34.56974	Kenar and Ketenoğlu 2016
54	Fabaceae	Vicia	cracca	perennial forb	13	arround of Melendiz Mountain	Niğde	38.017540, 34.56974	Kenar and Ketenoğlu 2016
37	Plumbaginaceae	Acantholimon	ulicinum	spiny_subshrub	0.813636	Göllüdağ Mt.	Niğde	38.280012, 34.563929	Kenar 2017
37	Boraginaceae	Alkanna	orientalis	perennial forb	0	Göllüdağ Mt.	Niğde	38.280012, 34.563929	Kenar 2017
37	Amaryllidaceae	Allium	scorodoprasum	perennial grass	0.00454545	Göllüdağ Mt.	Niğde	38.280012, 34.563929	Kenar 2017
37	Brassicaceae	Alyssum	desertorum	annuals	0.0181818	Göllüdağ Mt.	Niğde	38.280012, 34.563929	Kenar 2017
37	Brassicaceae	Alyssum	murale	perennial forb	0.00454545	Göllüdağ Mt.	Niğde	38.280012, 34.563929	Kenar 2017
37	Brassicaceae	Alyssum	simplex	annuals	0.0181818	Göllüdağ Mt.	Niğde	38.280012, 34.563929	Kenar 2017
37	Poaceae	Amblyopyrum	muticum	annuals	0.0136364	Göllüdağ Mt.	Niğde	38.280012, 34.563929	Kenar 2017
37	Asteraceae	Anthemis	cretica	perennial forb	0.0136364	Göllüdağ Mt.	Niğde	38.280012, 34.563929	Kenar 2017
37	Poaceae	Apera	intermedia	annuals	0.159091	Göllüdağ Mt.	Niğde	38.280012, 34.563929	Kenar 2017
37	Caryophyllaceae	Arenaria	serpyllifolia	annuals	1.05455	Göllüdağ Mt.	Niğde	38.280012, 34.563929	Kenar 2017
37	Rubiaceae	Asperula	stricta	nospiny_subshrub	0.0136364	Göllüdağ Mt.	Niğde	38.280012, 34.563929	Kenar 2017
37	Fabaceae	Astragalus	angustifolius	spiny_subshrub	1.04091	Göllüdağ Mt.	Niğde	38.280012, 34.563929	Kenar 2017
37	Fabaceae	Astragalus	condensatus	spiny_subshrub	0.909091	Göllüdağ Mt.	Niğde	38.280012, 34.563929	Kenar 2017
37	Fabaceae	Astragalus	microcephalus	spiny_subshrub	3.65	Göllüdağ Mt.	Niğde	38.280012, 34.563929	Kenar 2017
37	Campanulaceae	Asyneuma	limonifolium	perennial forb	0.0181818	Göllüdağ Mt.	Niğde	38.280012, 34.563929	Kenar 2017
37	Berberidaceae	Berberis	crataegina	spiny_subshrub	0.118182	Göllüdağ Mt.	Niğde	38.280012, 34.563929	Kenar 2017
37	Poaceae	Bromus	tomentellus	perennial grass	1.74091	Göllüdağ Mt.	Niğde	38.280012, 34.563929	Kenar 2017
37	Campanulaceae	Campanula	stricta	perennial forb	0.00454545	Göllüdağ Mt.	Niğde	38.280012, 34.563929	Kenar 2017
37	Asteraceae	Centaurea	patula	annuals	0.00909091	Göllüdağ Mt.	Niğde	38.280012, 34.563929	Kenar 2017
37	Asteraceae	Centaurea	virgata	perennial forb	0.0136364	Göllüdağ Mt.	Niğde	38.280012, 34.563929	Kenar 2017
37	Compositae	Chondrilla	juncea	perennial forb	0.00909091	Göllüdağ Mt.	Niğde	38.280012, 34.563929	Kenar 2017
37	Asteraceae	Cirsium	lappaceum	perennial forb	0.113636	Göllüdağ Mt.	Niğde	38.280012, 34.563929	Kenar 2017
37	Convolvulaceae	Convolvulus	arvensis	perennial forb	0.00454545	Göllüdağ Mt.	Niğde	38.280012, 34.563929	Kenar 2017
37	Rosaceae	Cotoneaster	nummularius	nospiny_subshrub	0.0136364	Göllüdağ Mt.	Niğde	38.280012, 34.563929	Kenar 2017
37	Rubiaceae	Cruciata	taurica	perennial forb	0.0227273	Göllüdağ Mt.	Niğde	38.280012, 34.563929	Kenar 2017
37	Cuscutaceae	Cuscuta	balansae	annuals	0.0136364	Göllüdağ Mt.	Niğde	38.280012, 34.563929	Kenar 2017
37	Asteraceae	Cyanus	lanigerus	perennial forb	0.00454545	Göllüdağ Mt.	Niğde	38.280012, 34.563929	Kenar 2017
37	Poaceae	Dactylis	glomerata	perennial grass	0.0136364	Göllüdağ Mt.	Niğde	38.280012, 34.563929	Kenar 2017
37	Thymelaeaceae	Daphne	oleoides	nospiny_subshrub	0.245455	Göllüdağ Mt.	Niğde	38.280012, 34.563929	Kenar 2017
37	Caryophyllaceae	Dianthus	anatolicus	perennial forb	0.0181818	Göllüdağ Mt.	Niğde	38.280012, 34.563929	Kenar 2017
37	Caryophyllaceae	Dianthus	micranthus	perennial forb	0.0454545	Göllüdağ Mt.	Niğde	38.280012, 34.563929	Kenar 2017
37	Asteraceae	Echinops	ritro	perennial forb	0.00909091	Göllüdağ Mt.	Niğde	38.280012, 34.563929	Kenar 2017
37	Poaceae	Elymus	divaricatus	perennial grass	16.4864	Göllüdağ Mt.	Niğde	38.280012, 34.563929	Kenar 2017
37	Poaceae	Elymus	hispidus	perennial grass	0.0136364	Göllüdağ Mt.	Niğde	38.280012, 34.563929	Kenar 2017
37	Euphorbiaceae	Euphorbia	macroclada	perennial forb	0.690909	Göllüdağ Mt.	Niğde	38.280012, 34.563929	Kenar 2017
37	Poaceae	Festuca	valesiaca	perennial grass	21.4818	Göllüdağ Mt.	Niğde	38.280012, 34.563929	Kenar 2017
37	Compositae	Filago	arvensis	annuals	0.0409091	Göllüdağ Mt.	Niğde	38.280012, 34.563929	Kenar 2017
37	Rubiaceae	Galium	verum	perennial forb	0.163636	Göllüdağ Mt.	Niğde	38.280012, 34.563929	Kenar 2017
37	Plantaginaceae	Globularia	trichosantha	perennial forb	0.113636	Göllüdağ Mt.	Niğde	38.280012, 34.563929	Kenar 2017
37	Caryophyllaceae	Gypsophila	laricina	perennial forb	0.495455	Göllüdağ Mt.	Niğde	38.280012, 34.563929	Kenar 2017
37	Asteraceae	Helichrysum	plicatum	perennial forb	0.168182	Göllüdağ Mt.	Niğde	38.280012, 34.563929	Kenar 2017
37	Asteraceae	Hieracium	pannosum	perennial forb	0.127273	Göllüdağ Mt.	Niğde	38.280012, 34.563929	Kenar 2017
37	Asteraceae	Inula	montbretiana	perennial forb	0.122727	Göllüdağ Mt.	Niğde	38.280012, 34.563929	Kenar 2017
37	Cupressaceae	Juniperus	oxycedrus	seeder tree	0.00454545	Göllüdağ Mt.	Niğde	38.280012, 34.563929	Kenar 2017
37	Asteraceae	Leontodon	asperrimus	perennial forb	0.0181818	Göllüdağ Mt.	Niğde	38.280012, 34.563929	Kenar 2017
37	Scrophulariaceae	Linaria	genistifolia	perennial forb	0.0409091	Göllüdağ Mt.	Niğde	38.280012, 34.563929	Kenar 2017
37	Lamiaceae	Marrubium	globosum	perennial forb	0.131818	Göllüdağ Mt.	Niğde	38.280012, 34.563929	Kenar 2017
37	Caryophyllaceae	Minuartia	juniperina	perennial forb	0.0272727	Göllüdağ Mt.	Niğde	38.280012, 34.563929	Kenar 2017
37	Caryophyllaceae	Minuartia	recurva	perennial forb	0.277273	Göllüdağ Mt.	Niğde	38.280012, 34.563929	Kenar 2017
37	Caryophyllaceae	Paronychia	chionaea	perennial forb	0.0136364	Göllüdağ Mt.	Niğde	38.280012, 34.563929	Kenar 2017
37	Poaceae	Phleum	exaratum	annuals	0.390909	Göllüdağ Mt.	Niğde	38.280012, 34.563929	Kenar 2017
37	Poaceae	Phlomis	armeniaca	perennial grass	0.345455	Göllüdağ Mt.	Niğde	38.280012, 34.563929	Kenar 2017
37	Asteraceae	Picnomon	acarna	annuals	0.122727	Göllüdağ Mt.	Niğde	38.280012, 34.563929	Kenar 2017
37	Asteraceae	Pilosella	hoppeana	perennial forb	0.686364	Göllüdağ Mt.	Niğde	38.280012, 34.563929	Kenar 2017
37	Asteraceae	Pilosella	hoppeana	perennial forb	0.118182	Göllüdağ Mt.	Niğde	38.280012, 34.563929	Kenar 2017
37	Poaceae	Poa	angustifolia	perennial grass	0.136364	Göllüdağ Mt.	Niğde	38.280012, 34.563929	Kenar 2017
37	Poaceae	Poa	bulbosa	perennial grass	0.0318182	Göllüdağ Mt.	Niğde	38.280012, 34.563929	Kenar 2017
37	Rosaceae	Potentilla	recta	perennial forb	0.0136364	Göllüdağ Mt.	Niğde	38.280012, 34.563929	Kenar 2017
37	Dipsacaceae	Pterocephalus	pinardii	perennial forb	1.36364	Göllüdağ Mt.	Niğde	38.280012, 34.563929	Kenar 2017
37	Resedaceae	Reseda	lutea	perennial grass	0.00454545	Göllüdağ Mt.	Niğde	38.280012, 34.563929	Kenar 2017
37	Rosaceae	Rosa	canina	spiny_subshrub	0.118182	Göllüdağ Mt.	Niğde	38.280012, 34.563929	Kenar 2017
37	Rosaceae	Rosa	pulverulenta	spiny_subshrub	0.236364	Göllüdağ Mt.	Niğde	38.280012, 34.563929	Kenar 2017
37	Polygonaceae	Rumex	acetosella	perennial forb	0.0454545	Göllüdağ Mt.	Niğde	38.280012, 34.563929	Kenar 2017
37	Lamiaceae	Salvia	absconditiflora	perennial forb	0	Göllüdağ Mt.	Niğde	38.280012, 34.563929	Kenar 2017
37	Rosaceae	Sanguisorba	minor	perennial forb	0.00909091	Göllüdağ Mt.	Niğde	38.280012, 34.563929	Kenar 2017
37	Caprifoliaceae	Scabiosa	argentea	perennial forb	0.168182	Göllüdağ Mt.	Niğde	38.280012, 34.563929	Kenar 2017
37	Caryophyllaceae	Scleranthus	annuus	annuals	0.00454545	Göllüdağ Mt.	Niğde	38.280012, 34.563929	Kenar 2017
37	Asteraceae	Scorzonera	cinerea	perennial forb	1.74091	Göllüdağ Mt.	Niğde	38.280012, 34.563929	Kenar 2017
37	Asteraceae	Senecio	vernalis	annuals	0.0181818	Göllüdağ Mt.	Niğde	38.280012, 34.563929	Kenar 2017
37	Poaceae	Stipa	pulcherrima	perennial grass	0.690909	Göllüdağ Mt.	Niğde	38.280012, 34.563929	Kenar 2017
37	Lamiaceae	Teucrium	polium	nospiny_subshrub	5.45909	Göllüdağ Mt.	Niğde	38.280012, 34.563929	Kenar 2017
37	Fabaceae	Trifolium	arvense	annuals	0.00454545	Göllüdağ Mt.	Niğde	38.280012, 34.563929	Kenar 2017
37	Fabaceae	Trifolium	stellatum	annuals	0.00454545	Göllüdağ Mt.	Niğde	38.280012, 34.563929	Kenar 2017
37	Scrophulariaceae	Verbascum	asperuloides	perennial forb	0.00454545	Göllüdağ Mt.	Niğde	38.280012, 34.563929	Kenar 2017
37	Scrophulariaceae	Verbascum	lasianthum	perennial forb	0	Göllüdağ Mt.	Niğde	38.280012, 34.563929	Kenar 2017
37	Plantaginaceae	Veronica	cinerea	nospiny_subshrub	0.695455	Göllüdağ Mt.	Niğde	38.280012, 34.563929	Kenar 2017
37	Plantaginaceae	Veronica	thymoides	perennial forb	0.0181818	Göllüdağ Mt.	Niğde	38.280012, 34.563929	Kenar 2017
37	Asteraceae	Xeranthemum	annuum	annuals	0.0136364	Göllüdağ Mt.	Niğde	38.280012, 34.563929	Kenar 2017
37	Lamiaceae	Ziziphora	clinopodioides	nospiny_subshrub	7.63182	Göllüdağ Mt.	Niğde	38.280012, 34.563929	Kenar 2017
6	Plumbaginaceae	Acantholimon	ulicinum	spiny_subshrub	0.0222222	Göllüdağ Mt.	Niğde	38.266940, 34.568821	Kenar 2017
6	Amaryllidaceae	Allium	scorodoprasum	perennial grass	0.0888889	Göllüdağ Mt.	Niğde	38.266940, 34.568821	Kenar 2017
6	Brassicaceae	Alyssum	desertorum	annuals	0.0444444	Göllüdağ Mt.	Niğde	38.266940, 34.568821	Kenar 2017
6	Asteraceae	Anthemis	cretica	perennial forb	0.0111111	Göllüdağ Mt.	Niğde	38.266940, 34.568821	Kenar 2017
6	Poaceae	Apera	intermedia	annuals	0.0888889	Göllüdağ Mt.	Niğde	38.266940, 34.568821	Kenar 2017
6	Caryophyllaceae	Arenaria	serpyllifolia	annuals	0.0666667	Göllüdağ Mt.	Niğde	38.266940, 34.568821	Kenar 2017
6	Poaceae	Arrhenatherum	elatius	perennial grass	0.0111111	Göllüdağ Mt.	Niğde	38.266940, 34.568821	Kenar 2017
6	Rubiaceae	Asperula	stricta	nospiny_subshrub	0.0111111	Göllüdağ Mt.	Niğde	38.266940, 34.568821	Kenar 2017
6	Xanthorrhoeaceae	Asphodeline	damascena	perennial forb	0.0777778	Göllüdağ Mt.	Niğde	38.266940, 34.568821	Kenar 2017
6	Fabaceae	Astragalus	angustifolius	spiny_subshrub	0.0111111	Göllüdağ Mt.	Niğde	38.266940, 34.568821	Kenar 2017
6	Fabaceae	Astragalus	condensatus	spiny_subshrub	0.0333333	Göllüdağ Mt.	Niğde	38.266940, 34.568821	Kenar 2017
6	Fabaceae	Astragalus	microcephalus	spiny_subshrub	0.0777778	Göllüdağ Mt.	Niğde	38.266940, 34.568821	Kenar 2017
6	Campanulaceae	Asyneuma	limonifolium	perennial forb	0.0444444	Göllüdağ Mt.	Niğde	38.266940, 34.568821	Kenar 2017
6	Poaceae	Bromus	squarrosus	perennial grass	0.0666667	Göllüdağ Mt.	Niğde	38.266940, 34.568821	Kenar 2017
6	Poaceae	Bromus	tomentellus	perennial grass	0.0111111	Göllüdağ Mt.	Niğde	38.266940, 34.568821	Kenar 2017
6	Campanulaceae	Campanula	stricta	perennial forb	0.0333333	Göllüdağ Mt.	Niğde	38.266940, 34.568821	Kenar 2017
6	Asteraceae	Centaurea	patula	annuals	0.0222222	Göllüdağ Mt.	Niğde	38.266940, 34.568821	Kenar 2017
6	Asteraceae	Centaurea	virgata	perennial forb	0.0666667	Göllüdağ Mt.	Niğde	38.266940, 34.568821	Kenar 2017
6	Asteraceae	Cota	tinctoria	perennial forb	0.0888889	Göllüdağ Mt.	Niğde	38.266940, 34.568821	Kenar 2017
6	Poaceae	Dactylis	glomerata	perennial grass	0.0666667	Göllüdağ Mt.	Niğde	38.266940, 34.568821	Kenar 2017
6	Thymelaeaceae	Daphne	oleoides	nospiny_subshrub	0.0444444	Göllüdağ Mt.	Niğde	38.266940, 34.568821	Kenar 2017
6	Caryophyllaceae	Dianthus	anatolicus	perennial forb	0.0333333	Göllüdağ Mt.	Niğde	38.266940, 34.568821	Kenar 2017
6	Caryophyllaceae	Dianthus	calocephalus	perennial forb	0.0444444	Göllüdağ Mt.	Niğde	38.266940, 34.568821	Kenar 2017
6	Euphorbiaceae	Euphorbia	macroclada	perennial forb	0.0666667	Göllüdağ Mt.	Niğde	38.266940, 34.568821	Kenar 2017
6	Apiaceae	Ferula	rigidula	perennial forb	0.0555556	Göllüdağ Mt.	Niğde	38.266940, 34.568821	Kenar 2017
6	Poaceae	Festuca	valesiaca	perennial grass	13.6111	Göllüdağ Mt.	Niğde	38.266940, 34.568821	Kenar 2017
6	Brassicaceae	Fibigia	clypeata	nospiny_subshrub	0.0111111	Göllüdağ Mt.	Niğde	38.266940, 34.568821	Kenar 2017
6	Compositae	Filago	arvensis	annuals	0.0333333	Göllüdağ Mt.	Niğde	38.266940, 34.568821	Kenar 2017
6	Rubiaceae	Galium	verum	perennial forb	0.0666667	Göllüdağ Mt.	Niğde	38.266940, 34.568821	Kenar 2017
6	Asteraceae	Helichrysum	plicatum	perennial forb	0.1	Göllüdağ Mt.	Niğde	38.266940, 34.568821	Kenar 2017
6	Hypericaceae	Hypericum	linarioides	perennial forb	0.0222222	Göllüdağ Mt.	Niğde	38.266940, 34.568821	Kenar 2017
6	Asteraceae	Inula	montbretiana	perennial forb	0.0666667	Göllüdağ Mt.	Niğde	38.266940, 34.568821	Kenar 2017
6	Cupressaceae	Juniperus	oxycedrus	seeder tree	14.7222	Göllüdağ Mt.	Niğde	38.266940, 34.568821	Kenar 2017
6	Asteraceae	Lactuca	orientalis	perennial forb	0.0222222	Göllüdağ Mt.	Niğde	38.266940, 34.568821	Kenar 2017
6	Asteraceae	Leontodon	asperrimus	perennial forb	0.0222222	Göllüdağ Mt.	Niğde	38.266940, 34.568821	Kenar 2017
6	Scrophulariaceae	Linaria	genistifolia	perennial forb	0.0333333	Göllüdağ Mt.	Niğde	38.266940, 34.568821	Kenar 2017
6	Caryophyllaceae	Minuartia	juniperrina	perennial forb	0.0222222	Göllüdağ Mt.	Niğde	38.266940, 34.568821	Kenar 2017
6	Caryophyllaceae	Minuartia	recurva	perennial forb	0.0666667	Göllüdağ Mt.	Niğde	38.266940, 34.568821	Kenar 2017
6	Orobanchaceae	Orobanche	anatolica	perennial forb	0.0111111	Göllüdağ Mt.	Niğde	38.266940, 34.568821	Kenar 2017
6	Poaceae	Phleum	exaratum	annuals	0.0666667	Göllüdağ Mt.	Niğde	38.266940, 34.568821	Kenar 2017
6	Asteraceae	Picnomon	acarna	annuals	0.0111111	Göllüdağ Mt.	Niğde	38.266940, 34.568821	Kenar 2017
6	Asteraceae	Pilosella	hoppeana	perennial forb	0.0666667	Göllüdağ Mt.	Niğde	38.266940, 34.568821	Kenar 2017
6	Asteraceae	Pilosella	piloselloides	perennial forb	0.0444444	Göllüdağ Mt.	Niğde	38.266940, 34.568821	Kenar 2017
6	Poaceae	Poa	angustifolia	perennial grass	0.0444444	Göllüdağ Mt.	Niğde	38.266940, 34.568821	Kenar 2017
6	Poaceae	Poa	bulbosa	perennial grass	0.0888889	Göllüdağ Mt.	Niğde	38.266940, 34.568821	Kenar 2017
6	Apiaceae	Prangos	meliocarpoides	perennial forb	0.0444444	Göllüdağ Mt.	Niğde	38.266940, 34.568821	Kenar 2017
6	Fagaceae	Quercus	pubescens	resprouter tree	70.8333	Göllüdağ Mt.	Niğde	38.266940, 34.568821	Kenar 2017
6	Polygonaceae	Rumex	acetosella	perennial forb	0.0666667	Göllüdağ Mt.	Niğde	38.266940, 34.568821	Kenar 2017
6	Caprifoliaceae	Scabiosa	argentea	perennial forb	0.0888889	Göllüdağ Mt.	Niğde	38.266940, 34.568821	Kenar 2017
6	Caryophyllaceae	Scleranthus	annuus	annuals	0.0333333	Göllüdağ Mt.	Niğde	38.266940, 34.568821	Kenar 2017
6	Lamiaceae	Scutellaria	orientalis	perennial forb	0.0222222	Göllüdağ Mt.	Niğde	38.266940, 34.568821	Kenar 2017
6	Poaceae	Secale	anatolicum	perennial grass	0.0222222	Göllüdağ Mt.	Niğde	38.266940, 34.568821	Kenar 2017
6	Caryophyllaceae	Silene	caramanica	perennial forb	0.0333333	Göllüdağ Mt.	Niğde	38.266940, 34.568821	Kenar 2017
6	Caryophyllaceae	Silene	latifolia	annuals	0.0333333	Göllüdağ Mt.	Niğde	38.266940, 34.568821	Kenar 2017
6	Lamiaceae	Teucrium	polium	nospiny_subshrub	0.0888889	Göllüdağ Mt.	Niğde	38.266940, 34.568821	Kenar 2017
6	Fabaceae	Trifolium	elongatum	perennial forb	0.288889	Göllüdağ Mt.	Niğde	38.266940, 34.568821	Kenar 2017
6	Fabaceae	Trifolium	stellatum	annuals	0.0222222	Göllüdağ Mt.	Niğde	38.266940, 34.568821	Kenar 2017
6	Caryophyllaceae	Velezia	rigida	annuals	0.0222222	Göllüdağ Mt.	Niğde	38.266940, 34.568821	Kenar 2017
6	Scrophulariaceae	Verbascum	asperuloides	perennial forb	0.0444444	Göllüdağ Mt.	Niğde	38.266940, 34.568821	Kenar 2017
6	Plantaginaceae	Veronica	cinerea	nospiny_subshrub	0.0111111	Göllüdağ Mt.	Niğde	38.266940, 34.568821	Kenar 2017
6	Apocynaceae	Vincetoxicum	fuscatum	perennial forb	0.0555556	Göllüdağ Mt.	Niğde	38.266940, 34.568821	Kenar 2017
6	Asteraceae	Xeranthemum	annuum	annuals	0.0666667	Göllüdağ Mt.	Niğde	38.266940, 34.568821	Kenar 2017
6	Lamiaceae	Ziziphora	clinopodioides	nospiny_subshrub	0.0888889	Göllüdağ Mt.	Niğde	38.266940, 34.568821	Kenar 2017
31	Asteraceae	Achillea	phrygia	perennial forb	0.025	Çifteler	Eskişehir	39.383033, 31.050788	Hamzaoğlu et al. 2004
31	Lamiaceae	Ajuga	chamaepitys	perennial forb	0.025	Çifteler	Eskişehir	39.383033, 31.050788	Hamzaoğlu et al. 2004
31	Lamiaceae	Ajuga	salicifolia	perennial forb	0.05	Çifteler	Eskişehir	39.383033, 31.050788	Hamzaoğlu et al. 2004
31	Amaryllidaceae	Allium	pseudoflavum	perennial grass	0.0625	Çifteler	Eskişehir	39.383033, 31.050788	Hamzaoğlu et al. 2004
31	Brassicaceae	Alyssum	niveum	nospiny_subshrub	0.025	Çifteler	Eskişehir	39.383033, 31.050788	Hamzaoğlu et al. 2004
31	Brassicaceae	Alyssum	pateri	perennial forb	0.3875	Çifteler	Eskişehir	39.383033, 31.050788	Hamzaoğlu et al. 2004
31	Asteraceae	Anthemis	cretica	perennial forb	0.0625	Çifteler	Eskişehir	39.383033, 31.050788	Hamzaoğlu et al. 2004
31	Asteraceae	Artemisia	santonicum	nospiny_subshrub	35.95	Çifteler	Eskişehir	39.383033, 31.050788	Hamzaoğlu et al. 2004
31	Asteraceae	Artemisia	scoparia	perennial forb	0.0125	Çifteler	Eskişehir	39.383033, 31.050788	Hamzaoğlu et al. 2004
31	Rubiaceae	Asperula	stricta	nospiny_subshrub	0.0375	Çifteler	Eskişehir	39.383033, 31.050788	Hamzaoğlu et al. 2004
31	Fabaceae	Astragalus	lydius	perennial forb	0.075	Çifteler	Eskişehir	39.383033, 31.050788	Hamzaoğlu et al. 2004
31	Fabaceae	Astragalus	tmoleus	spiny_subshrub	0.05	Çifteler	Eskişehir	39.383033, 31.050788	Hamzaoğlu et al. 2004
31	Fabaceae	Astragalus	vulnerariae	spiny_subshrub	0.3375	Çifteler	Eskişehir	39.383033, 31.050788	Hamzaoğlu et al. 2004
31	Brassicaceae	Boreava	orientalis	annuals	0.0125	Çifteler	Eskişehir	39.383033, 31.050788	Hamzaoğlu et al. 2004
31	Poaceae	Bromus	japonicus	annuals	0.05	Çifteler	Eskişehir	39.383033, 31.050788	Hamzaoğlu et al. 2004
31	Poaceae	Bromus	tomentellus	perennial grass	0.1	Çifteler	Eskişehir	39.383033, 31.050788	Hamzaoğlu et al. 2004
31	Asteraceae	Centaurea	pichleri	perennial forb	0.0625	Çifteler	Eskişehir	39.383033, 31.050788	Hamzaoğlu et al. 2004
31	Asteraceae	Centaurea	triumfettii	perennial forb	0.0375	Çifteler	Eskişehir	39.383033, 31.050788	Hamzaoğlu et al. 2004
31	Asteraceae	Centaurea	urvillei	perennial forb	0.05	Çifteler	Eskişehir	39.383033, 31.050788	Hamzaoğlu et al. 2004
31	Asteraceae	Centaurea	virgata	perennial forb	0.0625	Çifteler	Eskişehir	39.383033, 31.050788	Hamzaoğlu et al. 2004
31	Asteraceae	Chardinia	orientalis	annuals	0.025	Çifteler	Eskişehir	39.383033, 31.050788	Hamzaoğlu et al. 2004
31	Asteraceae	Cirsium	arvense	perennial forb	0.025	Çifteler	Eskişehir	39.383033, 31.050788	Hamzaoğlu et al. 2004
31	Ranunculaceae	Consolida	stenocarpa	annuals	0.0625	Çifteler	Eskişehir	39.383033, 31.050788	Hamzaoğlu et al. 2004
31	Convolvulaceae	Convolvulus	holosericeus	perennial forb	0.0625	Çifteler	Eskişehir	39.383033, 31.050788	Hamzaoğlu et al. 2004
31	Compositae	Cousinia	iconica	perennial forb	0.05	Çifteler	Eskişehir	39.383033, 31.050788	Hamzaoğlu et al. 2004
31	Compositae	Crepis	foetida	perennial forb	0.05	Çifteler	Eskişehir	39.383033, 31.050788	Hamzaoğlu et al. 2004
31	Rubiaceae	Cruciata	taurica	perennial forb	0.0375	Çifteler	Eskişehir	39.383033, 31.050788	Hamzaoğlu et al. 2004
31	Caryophyllaceae	Dianthus	anatolicus	perennial forb	0.025	Çifteler	Eskişehir	39.383033, 31.050788	Hamzaoğlu et al. 2004
31	Caryophyllaceae	Dianthus	zonatus	perennial forb	0.075	Çifteler	Eskişehir	39.383033, 31.050788	Hamzaoğlu et al. 2004
31	Fabaceae	Ebenus	hirsuta	nospiny_subshrub	0.3625	Çifteler	Eskişehir	39.383033, 31.050788	Hamzaoğlu et al. 2004
31	Poaceae	Eremopyrum	triticeum	annuals	0.05	Çifteler	Eskişehir	39.383033, 31.050788	Hamzaoğlu et al. 2004
31	Geraniaceae	Erodium	absinthoides	perennial forb	0.025	Çifteler	Eskişehir	39.383033, 31.050788	Hamzaoğlu et al. 2004
31	Apiaceae	Eryngium	bithynicum	annuals	0.025	Çifteler	Eskişehir	39.383033, 31.050788	Hamzaoğlu et al. 2004
31	Apiaceae	Eryngium	campestre	perennial forb	0.0625	Çifteler	Eskişehir	39.383033, 31.050788	Hamzaoğlu et al. 2004
31	Brassicaceae	Erysimum	crassipes	perennial forb	0.05	Çifteler	Eskişehir	39.383033, 31.050788	Hamzaoğlu et al. 2004
31	Euphorbiaceae	Euphorbia	macroclada	perennial forb	0.0625	Çifteler	Eskişehir	39.383033, 31.050788	Hamzaoğlu et al. 2004
31	Poaceae	Festuca	valesiaca	perennial grass	25.6	Çifteler	Eskişehir	39.383033, 31.050788	Hamzaoğlu et al. 2004
31	Plantaginaceae	Globularia	orientalis	perennial forb	0.05	Çifteler	Eskişehir	39.383033, 31.050788	Hamzaoğlu et al. 2004
31	Fabaceae	Hedysarum	cappadocicum	perennial forb	0.025	Çifteler	Eskişehir	39.383033, 31.050788	Hamzaoğlu et al. 2004
31	Fabaceae	Hedysarum	varium	perennial forb	0.0375	Çifteler	Eskişehir	39.383033, 31.050788	Hamzaoğlu et al. 2004
31	Cistaceae	Helianthemum	nummularium	perennial forb	0.0125	Çifteler	Eskişehir	39.383033, 31.050788	Hamzaoğlu et al. 2004
31	Asteraceae	Helichrysum	arenarium	perennial forb	0.05	Çifteler	Eskişehir	39.383033, 31.050788	Hamzaoğlu et al. 2004
31	Hypericaceae	Hypericum	origanifolium	perennial forb	0.025	Çifteler	Eskişehir	39.383033, 31.050788	Hamzaoğlu et al. 2004
31	Brassicaceae	Iberis	taurica	annuals	0.0125	Çifteler	Eskişehir	39.383033, 31.050788	Hamzaoğlu et al. 2004
31	Poaceae	Koeleria	cristata	perennial grass	0.05	Çifteler	Eskişehir	39.383033, 31.050788	Hamzaoğlu et al. 2004
31	Boraginaceae	Lappula	barbata	perennial forb	0.0375	Çifteler	Eskişehir	39.383033, 31.050788	Hamzaoğlu et al. 2004
31	Scrophulariaceae	Linaria	corifolia	perennial forb	0.0375	Çifteler	Eskişehir	39.383033, 31.050788	Hamzaoğlu et al. 2004
31	Linaceae	Linum	hirsutum	nospiny_subshrub	0.0375	Çifteler	Eskişehir	39.383033, 31.050788	Hamzaoğlu et al. 2004
31	Poaceae	Melica	ciliata	perennial grass	0.025	Çifteler	Eskişehir	39.383033, 31.050788	Hamzaoğlu et al. 2004
31	Caryophyllaceae	Minuartia	anatolica	perennial forb	0.6625	Çifteler	Eskişehir	39.383033, 31.050788	Hamzaoğlu et al. 2004
31	Caryophyllaceae	Minuartia	hamata	annuals	0.025	Çifteler	Eskişehir	39.383033, 31.050788	Hamzaoğlu et al. 2004
31	Boraginaceae	Moltkia	coerulea	perennial forb	0.0375	Çifteler	Eskişehir	39.383033, 31.050788	Hamzaoğlu et al. 2004
31	Fabaceae	Onobrychis	armena	perennial forb	0.1	Çifteler	Eskişehir	39.383033, 31.050788	Hamzaoğlu et al. 2004
31	Caryophyllaceae	Paronychia	kurdica	perennial forb	0.9875	Çifteler	Eskişehir	39.383033, 31.050788	Hamzaoğlu et al. 2004
31	Nitrariaceae	Peganum	harmala	perennial forb	0.0125	Çifteler	Eskişehir	39.383033, 31.050788	Hamzaoğlu et al. 2004
31	Poaceae	Phleum	exaratum	annuals	0.0375	Çifteler	Eskişehir	39.383033, 31.050788	Hamzaoğlu et al. 2004
31	Poaceae	Phlomis	armeniaca	perennial grass	0.0625	Çifteler	Eskişehir	39.383033, 31.050788	Hamzaoğlu et al. 2004
31	Poaceae	Poa	bulbosa	perennial grass	0.0625	Çifteler	Eskişehir	39.383033, 31.050788	Hamzaoğlu et al. 2004
31	Resedaceae	Reseda	lutea	perennial grass	0.025	Çifteler	Eskişehir	39.383033, 31.050788	Hamzaoğlu et al. 2004
31	Lamiaceae	Sideritis	montana	annuals	0.0375	Çifteler	Eskişehir	39.383033, 31.050788	Hamzaoğlu et al. 2004
31	Poaceae	Stipa	holosericea	perennial grass	2.675	Çifteler	Eskişehir	39.383033, 31.050788	Hamzaoğlu et al. 2004
31	Poaceae	Stipa	lessingiana	perennial grass	0.0375	Çifteler	Eskişehir	39.383033, 31.050788	Hamzaoğlu et al. 2004
31	Lamiaceae	Teucrium	polium	nospiny_subshrub	0.0625	Çifteler	Eskişehir	39.383033, 31.050788	Hamzaoğlu et al. 2004
31	Lamiaceae	Thymus	leucostomus	nospiny_subshrub	21.225	Çifteler	Eskişehir	39.383033, 31.050788	Hamzaoğlu et al. 2004
31	Valerianaceae	Valerianella	coronata	annuals	0.0375	Çifteler	Eskişehir	39.383033, 31.050788	Hamzaoğlu et al. 2004
31	Plantaginaceae	Veronica	multifida	nospiny_subshrub	0.025	Çifteler	Eskişehir	39.383033, 31.050788	Hamzaoğlu et al. 2004
31	Asteraceae	Xeranthemum	annuum	annuals	0.05	Çifteler	Eskişehir	39.383033, 31.050788	Hamzaoğlu et al. 2004
31	Lamiaceae	Ziziphora	tenuior	annuals	0.05	Çifteler	Eskişehir	39.383033, 31.050788	Hamzaoğlu et al. 2004
15	Plumbaginaceae	Acantholimon	acerosum	nospiny_subshrub	0.54	Cihanbeyli	Konya	38.656820, 32.922626	Hamzaoğlu et al. 2004
15	Asteraceae	Achillea	phrygia	perennial forb	0.03	Cihanbeyli	Konya	38.656820, 32.922626	Hamzaoğlu et al. 2004
15	Poaceae	Aegilops	triuncialis	annuals	0.03	Cihanbeyli	Konya	38.656820, 32.922626	Hamzaoğlu et al. 2004
15	Lamiaceae	Ajuga	salicifolia	perennial forb	0.04	Cihanbeyli	Konya	38.656820, 32.922626	Hamzaoğlu et al. 2004
15	Amaryllidaceae	Allium	pseudoflavum	perennial grass	0.04	Cihanbeyli	Konya	38.656820, 32.922626	Hamzaoğlu et al. 2004
15	Amaryllidaceae	Allium	scabriflonim	geophyte	0.03	Cihanbeyli	Konya	38.656820, 32.922626	Hamzaoğlu et al. 2004
15	Brassicaceae	Alyssum	desertorum	annuals	0.01	Cihanbeyli	Konya	38.656820, 32.922626	Hamzaoğlu et al. 2004
15	Brassicaceae	Alyssum	linifolium	annuals	0.03	Cihanbeyli	Konya	38.656820, 32.922626	Hamzaoğlu et al. 2004
15	Brassicaceae	Alyssum	niveum	nospiny_subshrub	0.28	Cihanbeyli	Konya	38.656820, 32.922626	Hamzaoğlu et al. 2004
15	Brassicaceae	Alyssum	pateri	perennial forb	0.04	Cihanbeyli	Konya	38.656820, 32.922626	Hamzaoğlu et al. 2004
15	Primulaceae	Androsace	maxima	annuals	0.02	Cihanbeyli	Konya	38.656820, 32.922626	Hamzaoğlu et al. 2004
15	Asteraceae	Anthemis	wiedemanniana	annuals	0.04	Cihanbeyli	Konya	38.656820, 32.922626	Hamzaoğlu et al. 2004
15	Poaceae	Apera	intermedia	annuals	0.02	Cihanbeyli	Konya	38.656820, 32.922626	Hamzaoğlu et al. 2004
15	Rubiaceae	Asperula	stricta	nospiny_subshrub	0.09	Cihanbeyli	Konya	38.656820, 32.922626	Hamzaoğlu et al. 2004
15	Fabaceae	Astragalus	lydius	perennial forb	0.55	Cihanbeyli	Konya	38.656820, 32.922626	Hamzaoğlu et al. 2004
15	Fabaceae	Astragalus	microcephalus	spiny_subshrub	6.26	Cihanbeyli	Konya	38.656820, 32.922626	Hamzaoğlu et al. 2004
15	Fabaceae	Astragalus	micropterus	spiny_subshrub	3.8	Cihanbeyli	Konya	38.656820, 32.922626	Hamzaoğlu et al. 2004
15	Fabaceae	Astragalus	tmoleus	spiny_subshrub	0.03	Cihanbeyli	Konya	38.656820, 32.922626	Hamzaoğlu et al. 2004
15	Fabaceae	Astragalus	vulnerariae	spiny_subshrub	0.3	Cihanbeyli	Konya	38.656820, 32.922626	Hamzaoğlu et al. 2004
15	Campanulaceae	Asyneuma	limonifolium	perennial forb	0.08	Cihanbeyli	Konya	38.656820, 32.922626	Hamzaoğlu et al. 2004
15	Poaceae	Briza	humilis	annuals	0.05	Cihanbeyli	Konya	38.656820, 32.922626	Hamzaoğlu et al. 2004
15	Poaceae	Bromus	japonicus	annuals	0.07	Cihanbeyli	Konya	38.656820, 32.922626	Hamzaoğlu et al. 2004
15	Poaceae	Bromus	tectorum	annuals	0.06	Cihanbeyli	Konya	38.656820, 32.922626	Hamzaoğlu et al. 2004
15	Poaceae	Bromus	tomentellus	perennial grass	4.01	Cihanbeyli	Konya	38.656820, 32.922626	Hamzaoğlu et al. 2004
15	Apiaceae	Bupleurum	sulphureum	annuals	0.08	Cihanbeyli	Konya	38.656820, 32.922626	Hamzaoğlu et al. 2004
15	Asteraceae	Carlina	oligocephala	perennial forb	0.02	Cihanbeyli	Konya	38.656820, 32.922626	Hamzaoğlu et al. 2004
15	Asteraceae	Centaurea	patula	annuals	0.02	Cihanbeyli	Konya	38.656820, 32.922626	Hamzaoğlu et al. 2004
15	Asteraceae	Centaurea	pichleri	perennial forb	1.16667	Cihanbeyli	Konya	38.656820, 32.922626	Hamzaoğlu et al. 2004
15	Asteraceae	Centaurea	triumfettii	perennial forb	0.03	Cihanbeyli	Konya	38.656820, 32.922626	Hamzaoğlu et al. 2004
15	Asteraceae	Centaurea	urvillei	perennial forb	0.07	Cihanbeyli	Konya	38.656820, 32.922626	Hamzaoğlu et al. 2004
15	Asteraceae	Centaurea	virgata	perennial forb	0.1	Cihanbeyli	Konya	38.656820, 32.922626	Hamzaoğlu et al. 2004
15	Convolvulaceae	Convolvulus	holosericeus	perennial forb	0.06	Cihanbeyli	Konya	38.656820, 32.922626	Hamzaoğlu et al. 2004
15	Convolvulaceae	Convolvulus	lineatus	nospiny_subshrub	0.03	Cihanbeyli	Konya	38.656820, 32.922626	Hamzaoğlu et al. 2004
15	Compositae	Cousinia	iconica	perennial forb	0.05	Cihanbeyli	Konya	38.656820, 32.922626	Hamzaoğlu et al. 2004
15	Compositae	Crepis	foetida	annuals	0.07	Cihanbeyli	Konya	38.656820, 32.922626	Hamzaoğlu et al. 2004
15	Rubiaceae	Cruciata	taurica	perennial forb	0.05	Cihanbeyli	Konya	38.656820, 32.922626	Hamzaoğlu et al. 2004
15	Poaceae	Dactylis	glomerata	perennial grass	0.01	Cihanbeyli	Konya	38.656820, 32.922626	Hamzaoğlu et al. 2004
15	Caryophyllaceae	Dianthus	anatolicus	perennial forb	0.03	Cihanbeyli	Konya	38.656820, 32.922626	Hamzaoğlu et al. 2004
15	Caryophyllaceae	Dianthus	zonatus	perennial forb	0.05	Cihanbeyli	Konya	38.656820, 32.922626	Hamzaoğlu et al. 2004
15	Fabaceae	Ebenus	hirsuta	nospiny_subshrub	0.07	Cihanbeyli	Konya	38.656820, 32.922626	Hamzaoğlu et al. 2004
15	Apiaceae	Eryngium	campestre	perennial forb	0.3	Cihanbeyli	Konya	38.656820, 32.922626	Hamzaoğlu et al. 2004
15	Brassicaceae	Erysimum	crassipes	perennial forb	0.07	Cihanbeyli	Konya	38.656820, 32.922626	Hamzaoğlu et al. 2004
15	Euphorbiaceae	Euphorbia	macroclada	perennial forb	0.55	Cihanbeyli	Konya	38.656820, 32.922626	Hamzaoğlu et al. 2004
15	Poaceae	Festuca	valesiaca	perennial grass	46.74	Cihanbeyli	Konya	38.656820, 32.922626	Hamzaoğlu et al. 2004
15	Rubiaceae	Galium	incamum	nospiny_subshrub	0.04	Cihanbeyli	Konya	38.656820, 32.922626	Hamzaoğlu et al. 2004
15	Fabaceae	Hedysarum	varium	perennial forb	0.02	Cihanbeyli	Konya	38.656820, 32.922626	Hamzaoğlu et al. 2004
15	Cistaceae	Helianthemum	nummularium	perennial forb	0.02	Cihanbeyli	Konya	38.656820, 32.922626	Hamzaoğlu et al. 2004
15	Poaceae	Koeleria	cristata	perennial grass	0.08	Cihanbeyli	Konya	38.656820, 32.922626	Hamzaoğlu et al. 2004
15	Poaceae	Koelpinia	linearis	annuals	0.03	Cihanbeyli	Konya	38.656820, 32.922626	Hamzaoğlu et al. 2004
15	Boraginaceae	Lappula	barbata	perennial forb	0.02	Cihanbeyli	Konya	38.656820, 32.922626	Hamzaoğlu et al. 2004
15	Asteraceae	Leontodon	asperrimus	perennial forb	0.05	Cihanbeyli	Konya	38.656820, 32.922626	Hamzaoğlu et al. 2004
15	Asteraceae	Logfia	arvensis	annuals	0.03	Cihanbeyli	Konya	38.656820, 32.922626	Hamzaoğlu et al. 2004
15	Lamiaceae	Marrubium	parviflorum	perennial forb	0.05	Cihanbeyli	Konya	38.656820, 32.922626	Hamzaoğlu et al. 2004
15	Caryophyllaceae	Minuartia	anatolica	perennial forb	0.79	Cihanbeyli	Konya	38.656820, 32.922626	Hamzaoğlu et al. 2004
15	Caryophyllaceae	Minuartia	hamata	annuals	0.05	Cihanbeyli	Konya	38.656820, 32.922626	Hamzaoğlu et al. 2004
15	Caryophyllaceae	Minuartia	sclerantha	annuals	0.01	Cihanbeyli	Konya	38.656820, 32.922626	Hamzaoğlu et al. 2004
15	Fabaceae	Onobrychis	armena	perennial forb	0.34	Cihanbeyli	Konya	38.656820, 32.922626	Hamzaoğlu et al. 2004
15	Boraginaceae	Onosma	armeniacum	perennial forb	0.03	Cihanbeyli	Konya	38.656820, 32.922626	Hamzaoğlu et al. 2004
15	Poaceae	Phlomis	armeniaca	perennial grass	0.03	Cihanbeyli	Konya	38.656820, 32.922626	Hamzaoğlu et al. 2004
15	Asteraceae	Picris	strigosa	perennial forb	0.01	Cihanbeyli	Konya	38.656820, 32.922626	Hamzaoğlu et al. 2004
15	Poaceae	Poa	bulbosa	perennial grass	0.08	Cihanbeyli	Konya	38.656820, 32.922626	Hamzaoğlu et al. 2004
15	Polygalaceae	Polygala	pruinosa	nospiny_subshrub	0.05	Cihanbeyli	Konya	38.656820, 32.922626	Hamzaoğlu et al. 2004
15	Polygonaceae	Polygonum	arenastrum	annuals	0.01	Cihanbeyli	Konya	38.656820, 32.922626	Hamzaoğlu et al. 2004
15	Caprifoliaceae	Scabiosa	argentea	perennial forb	0.06	Cihanbeyli	Konya	38.656820, 32.922626	Hamzaoğlu et al. 2004
15	Caprifoliaceae	Scabiosa	rotata	perennial forb	0.04	Cihanbeyli	Konya	38.656820, 32.922626	Hamzaoğlu et al. 2004
15	Asteraceae	Scariola	orientalis	nospiny_subshrub	0.03	Cihanbeyli	Konya	38.656820, 32.922626	Hamzaoğlu et al. 2004
15	Lamiaceae	Scutellaria	orientalis	perennial forb	0.03	Cihanbeyli	Konya	38.656820, 32.922626	Hamzaoğlu et al. 2004
15	Lamiaceae	Sideritis	montana	perennial forb	0.08	Cihanbeyli	Konya	38.656820, 32.922626	Hamzaoğlu et al. 2004
15	Poaceae	Stipa	holosericea	perennial grass	0.27	Cihanbeyli	Konya	38.656820, 32.922626	Hamzaoğlu et al. 2004
15	Poaceae	Stipa	lessingiana	perennial grass	0.94	Cihanbeyli	Konya	38.656820, 32.922626	Hamzaoğlu et al. 2004
15	Lamiaceae	Teucrium	polium	nospiny_subshrub	0.06	Cihanbeyli	Konya	38.656820, 32.922626	Hamzaoğlu et al. 2004
15	Thymelaeaceae	Thymelaea	passerina	annuals	0.05	Cihanbeyli	Konya	38.656820, 32.922626	Hamzaoğlu et al. 2004
15	Lamiaceae	Thymus	leucostomus	nospiny_subshrub	23	Cihanbeyli	Konya	38.656820, 32.922626	Hamzaoğlu et al. 2004
15	Fabaceae	Trigonella	fischeriana	annuals	0.01	Cihanbeyli	Konya	38.656820, 32.922626	Hamzaoğlu et al. 2004
15	Fabaceae	Trigonella	monantha	annuals	0.01	Cihanbeyli	Konya	38.656820, 32.922626	Hamzaoğlu et al. 2004
15	Plantaginaceae	Veronica	multifida	nospiny_subshrub	0.03	Cihanbeyli	Konya	38.656820, 32.922626	Hamzaoğlu et al. 2004
15	Lamiaceae	Ziziphora	tenuior	annuals	0.07	Cihanbeyli	Konya	38.656820, 32.922626	Hamzaoğlu et al. 2004
2	Plumbaginaceae	Acantholimon	acerosum	nospiny_subshrub	0.05	Emirdağ	Afyon	39.019300, 31.152235	Hamzaoğlu et al. 2004
2	Asteraceae	Achillea	phrygia	perennial forb	0.05	Emirdağ	Afyon	39.019300, 31.152235	Hamzaoğlu et al. 2004
2	Amaryllidaceae	Allium	pseudoflavum	perennial grass	0.075	Emirdağ	Afyon	39.019300, 31.152235	Hamzaoğlu et al. 2004
2	Amaryllidaceae	Allium	scorodoprasum	perennial grass	0.0625	Emirdağ	Afyon	39.019300, 31.152235	Hamzaoğlu et al. 2004
2	Brassicaceae	Alyssum	hirsutum	annuals	0.025	Emirdağ	Afyon	39.019300, 31.152235	Hamzaoğlu et al. 2004
2	Brassicaceae	Alyssum	niveum	nospiny_subshrub	0.05	Emirdağ	Afyon	39.019300, 31.152235	Hamzaoğlu et al. 2004
2	Brassicaceae	Alyssum	pateri	nospiny_subshrub	0.075	Emirdağ	Afyon	39.019300, 31.152235	Hamzaoğlu et al. 2004
2	Brassicaceae	Alyssum	sibiricum	perennial forb	1.3	Emirdağ	Afyon	39.019300, 31.152235	Hamzaoğlu et al. 2004
2	Boraginaceae	Anchusa	leptophylla	perennial forb	0.0125	Emirdağ	Afyon	39.019300, 31.152235	Hamzaoğlu et al. 2004
2	Asteraceae	Anthemis	cretica	perennial forb	0.0625	Emirdağ	Afyon	39.019300, 31.152235	Hamzaoğlu et al. 2004
2	Rubiaceae	Asperula	stricta	nospiny_subshrub	0.075	Emirdağ	Afyon	39.019300, 31.152235	Hamzaoğlu et al. 2004
2	Fabaceae	Astragalus	lydius	perennial forb	0.075	Emirdağ	Afyon	39.019300, 31.152235	Hamzaoğlu et al. 2004
2	Fabaceae	Astragalus	tmoleus	spiny_subshrub	0.3375	Emirdağ	Afyon	39.019300, 31.152235	Hamzaoğlu et al. 2004
2	Fabaceae	Astragalus	vulnerariae	spiny_subshrub	1.4375	Emirdağ	Afyon	39.019300, 31.152235	Hamzaoğlu et al. 2004
2	Campanulaceae	Asyneuma	limonifolium	perennial forb	0.0625	Emirdağ	Afyon	39.019300, 31.152235	Hamzaoğlu et al. 2004
2	Poaceae	Bromus	japonicus	annuals	0.0625	Emirdağ	Afyon	39.019300, 31.152235	Hamzaoğlu et al. 2004
2	Poaceae	Bromus	tomentellus	perennial grass	3.75	Emirdağ	Afyon	39.019300, 31.152235	Hamzaoğlu et al. 2004
2	Asteraceae	Centaurea	urvillei	perennial forb	0.0875	Emirdağ	Afyon	39.019300, 31.152235	Hamzaoğlu et al. 2004
2	Compositae	Chondrilla	juncea	perennial forb	0.0125	Emirdağ	Afyon	39.019300, 31.152235	Hamzaoğlu et al. 2004
2	Convolvulaceae	Convolvulus	compactus	nospiny_subshrub	27.95	Emirdağ	Afyon	39.019300, 31.152235	Hamzaoğlu et al. 2004
2	Convolvulaceae	Convolvulus	holosericeus	perennial forb	0.0875	Emirdağ	Afyon	39.019300, 31.152235	Hamzaoğlu et al. 2004
2	Compositae	Cousinia	iconica	perennial forb	0.05	Emirdağ	Afyon	39.019300, 31.152235	Hamzaoğlu et al. 2004
2	Compositae	Crepis	foetida	perennial forb	0.0625	Emirdağ	Afyon	39.019300, 31.152235	Hamzaoğlu et al. 2004
2	Rubiaceae	Cruciata	taurica	perennial forb	0.075	Emirdağ	Afyon	39.019300, 31.152235	Hamzaoğlu et al. 2004
2	Caryophyllaceae	Dianthus	anatolicus	perennial forb	0.075	Emirdağ	Afyon	39.019300, 31.152235	Hamzaoğlu et al. 2004
2	Fabaceae	Ebenus	hirsuta	nospiny_subshrub	0.0625	Emirdağ	Afyon	39.019300, 31.152235	Hamzaoğlu et al. 2004
2	Boraginaceae	Echium	italicum	perennial forb	0.0125	Emirdağ	Afyon	39.019300, 31.152235	Hamzaoğlu et al. 2004
2	Apiaceae	Eryngium	campestre	perennial forb	0.075	Emirdağ	Afyon	39.019300, 31.152235	Hamzaoğlu et al. 2004
2	Brassicaceae	Erysimum	crassipes	perennial forb	0.0625	Emirdağ	Afyon	39.019300, 31.152235	Hamzaoğlu et al. 2004
2	Euphorbiaceae	Euphorbia	macroclada	perennial forb	0.0375	Emirdağ	Afyon	39.019300, 31.152235	Hamzaoğlu et al. 2004
2	Poaceae	Festuca	valesiaca	perennial grass	9.825	Emirdağ	Afyon	39.019300, 31.152235	Hamzaoğlu et al. 2004
2	Cistaceae	Fumana	procumbens	nospiny_subshrub	3.2875	Emirdağ	Afyon	39.019300, 31.152235	Hamzaoğlu et al. 2004
2	Fabaceae	Genista	involucrata	nospiny_subshrub	0.375	Emirdağ	Afyon	39.019300, 31.152235	Hamzaoğlu et al. 2004
2	Rutaceae	Haplophyllum	buxbaumii	perennial forb	0.05	Emirdağ	Afyon	39.019300, 31.152235	Hamzaoğlu et al. 2004
2	Fabaceae	Hedysarum	varium	perennial forb	0.0375	Emirdağ	Afyon	39.019300, 31.152235	Hamzaoğlu et al. 2004
2	Cistaceae	Helianthemum	nummularium	perennial forb	0.025	Emirdağ	Afyon	39.019300, 31.152235	Hamzaoğlu et al. 2004
2	Poaceae	Koeleria	cristata	perennial grass	1.15	Emirdağ	Afyon	39.019300, 31.152235	Hamzaoğlu et al. 2004
2	Brassicaceae	Malcolmia	africana	annuals	0.025	Emirdağ	Afyon	39.019300, 31.152235	Hamzaoğlu et al. 2004
2	Lamiaceae	Marrubium	parviflorum	perennial forb	0.05	Emirdağ	Afyon	39.019300, 31.152235	Hamzaoğlu et al. 2004
2	Caryophyllaceae	Minuartia	anatolica	perennial forb	0.0375	Emirdağ	Afyon	39.019300, 31.152235	Hamzaoğlu et al. 2004
2	Caryophyllaceae	Minuartia	hamata	annuals	0.0625	Emirdağ	Afyon	39.019300, 31.152235	Hamzaoğlu et al. 2004
2	Amaranthaceae	Noaca	mucronata	spiny_subshrub	0.05	Emirdağ	Afyon	39.019300, 31.152235	Hamzaoğlu et al. 2004
2	Fabaceae	Onobrychis	armena	perennial forb	0.05	Emirdağ	Afyon	39.019300, 31.152235	Hamzaoğlu et al. 2004
2	Poaceae	Phlomis	armeniaca	perennial grass	0.0625	Emirdağ	Afyon	39.019300, 31.152235	Hamzaoğlu et al. 2004
2	Rosaceae	Sanguisorba	minor	perennial forb	0.05	Emirdağ	Afyon	39.019300, 31.152235	Hamzaoğlu et al. 2004
2	Caprifoliaceae	Scabiosa	argentea	perennial forb	0.0625	Emirdağ	Afyon	39.019300, 31.152235	Hamzaoğlu et al. 2004
2	Asteraceae	Senecio	vernalis	annuals	0.0125	Emirdağ	Afyon	39.019300, 31.152235	Hamzaoğlu et al. 2004
2	Lamiaceae	Sideritis	montana	annuals	0.075	Emirdağ	Afyon	39.019300, 31.152235	Hamzaoğlu et al. 2004
2	Caryophyllaceae	Silene	spergulifolia	perennial forb	0.0625	Emirdağ	Afyon	39.019300, 31.152235	Hamzaoğlu et al. 2004
2	Poaceae	Stipa	lessingiana	perennial grass	0.075	Emirdağ	Afyon	39.019300, 31.152235	Hamzaoğlu et al. 2004
2	Lamiaceae	Teucrium	polium	nospiny_subshrub	0.075	Emirdağ	Afyon	39.019300, 31.152235	Hamzaoğlu et al. 2004
2	Lamiaceae	Thymus	leucostomus	nospiny_subshrub	23.575	Emirdağ	Afyon	39.019300, 31.152235	Hamzaoğlu et al. 2004
2	Apiaceae	Turgenia	latifolia	annuals	0.0125	Emirdağ	Afyon	39.019300, 31.152235	Hamzaoğlu et al. 2004
2	Lamiaceae	Ziziphora	capitata	annuals	0.0125	Emirdağ	Afyon	39.019300, 31.152235	Hamzaoğlu et al. 2004
2	Lamiaceae	Ziziphora	taurica	annuals	0.0375	Emirdağ	Afyon	39.019300, 31.152235	Hamzaoğlu et al. 2004
2	Lamiaceae	Ziziphora	tenuior	annuals	0.075	Emirdağ	Afyon	39.019300, 31.152235	Hamzaoğlu et al. 2004
18	Asteraceae	Achillea	wilhelmsii	perennial forb	3.38889	Konya Plain, Sultansazlığı Marsh, Tuz Lake	Konya,Kayseri, Ankara	38.241136, 35.204529	Hamzaoğlu & Aksoy 2009	Birand 1961, Yurdakulol 1974, Aydoğdu et al. 2002, Hamzaoğlu and Aksoy 2006
18	Poaceae	Aeluropus	littoralis	perennial grass	57.1667	Konya Plain, Sultansazlığı Marsh, Tuz Lake	Konya,Kayseri, Ankara	38.241136, 35.204529	Hamzaoğlu & Aksoy 2009	Birand 1961, Yurdakulol 1974, Aydoğdu et al. 2002, Hamzaoğlu and Aksoy 2006
18	Amaryllidaceae	Allium	sieheanum	geophyte	19.0556	Konya Plain, Sultansazlığı Marsh, Tuz Lake	Konya,Kayseri, Ankara	38.241136, 35.204529	Hamzaoğlu & Aksoy 2009	Birand 1961, Yurdakulol 1974, Aydoğdu et al. 2002, Hamzaoğlu and Aksoy 2006
18	Poaceae	Apera	intermedia	annuals	24.6667	Konya Plain, Sultansazlığı Marsh, Tuz Lake	Konya,Kayseri, Ankara	38.241136, 35.204529	Hamzaoğlu & Aksoy 2009	Birand 1961, Yurdakulol 1974, Aydoğdu et al. 2002, Hamzaoğlu and Aksoy 2006
18	Asteraceae	Artemisia	santonicum	nospiny_subshrub	9	Konya Plain, Sultansazlığı Marsh, Tuz Lake	Konya,Kayseri, Ankara	38.241136, 35.204529	Hamzaoğlu & Aksoy 2009	Birand 1961, Yurdakulol 1974, Aydoğdu et al. 2002, Hamzaoğlu and Aksoy 2006
18	Asparagaceae	Asparagus	lyeaonicus	perennial forb	5.61111	Konya Plain, Sultansazlığı Marsh, Tuz Lake	Konya,Kayseri, Ankara	38.241136, 35.204529	Hamzaoğlu & Aksoy 2009	Birand 1961, Yurdakulol 1974, Aydoğdu et al. 2002, Hamzaoğlu and Aksoy 2006
18	Fabaceae	Astragalus	ovalis	perennial forb	5.61111	Konya Plain, Sultansazlığı Marsh, Tuz Lake	Konya,Kayseri, Ankara	38.241136, 35.204529	Hamzaoğlu & Aksoy 2009	Birand 1961, Yurdakulol 1974, Aydoğdu et al. 2002, Hamzaoğlu and Aksoy 2006
18	Amaranthaceae	Atriplex	tatarica	annuals	2.33333	Konya Plain, Sultansazlığı Marsh, Tuz Lake	Konya,Kayseri, Ankara	38.241136, 35.204529	Hamzaoğlu & Aksoy 2009	Birand 1961, Yurdakulol 1974, Aydoğdu et al. 2002, Hamzaoğlu and Aksoy 2006
18	Gentianaceae	Blackstonia	perfoliata	annuals	3.38889	Konya Plain, Sultansazlığı Marsh, Tuz Lake	Konya,Kayseri, Ankara	38.241136, 35.204529	Hamzaoğlu & Aksoy 2009	Birand 1961, Yurdakulol 1974, Aydoğdu et al. 2002, Hamzaoğlu and Aksoy 2006
18	Cyperaceae	Bolboschoenus	maritimus	perennial grass	2.33333	Konya Plain, Sultansazlığı Marsh, Tuz Lake	Konya,Kayseri, Ankara	38.241136, 35.204529	Hamzaoğlu & Aksoy 2009	Birand 1961, Yurdakulol 1974, Aydoğdu et al. 2002, Hamzaoğlu and Aksoy 2006
18	Poaceae	Bromus	arvensis	annuals	6.77778	Konya Plain, Sultansazlığı Marsh, Tuz Lake	Konya,Kayseri, Ankara	38.241136, 35.204529	Hamzaoğlu & Aksoy 2009	Birand 1961, Yurdakulol 1974, Aydoğdu et al. 2002, Hamzaoğlu and Aksoy 2006
18	Apiaceae	Bupleurum	gracile	annuals	10.0556	Konya Plain, Sultansazlığı Marsh, Tuz Lake	Konya,Kayseri, Ankara	38.241136, 35.204529	Hamzaoğlu & Aksoy 2009	Birand 1961, Yurdakulol 1974, Aydoğdu et al. 2002, Hamzaoğlu and Aksoy 2006
18	Chenopodiaceae	Camphorosma	monspeliaca	nospiny_subshrub	25.8333	Konya Plain, Sultansazlığı Marsh, Tuz Lake	Konya,Kayseri, Ankara	38.241136, 35.204529	Hamzaoğlu & Aksoy 2009	Birand 1961, Yurdakulol 1974, Aydoğdu et al. 2002, Hamzaoğlu and Aksoy 2006
18	Asteraceae	Centaurea	pterocaula	perennial forb	3.38889	Konya Plain, Sultansazlığı Marsh, Tuz Lake	Konya,Kayseri, Ankara	38.241136, 35.204529	Hamzaoğlu & Aksoy 2009	Birand 1961, Yurdakulol 1974, Aydoğdu et al. 2002, Hamzaoğlu and Aksoy 2006
18	Asteraceae	Cirsium	alatum	perennial forb	6.77778	Konya Plain, Sultansazlığı Marsh, Tuz Lake	Konya,Kayseri, Ankara	38.241136, 35.204529	Hamzaoğlu & Aksoy 2009	Birand 1961, Yurdakulol 1974, Aydoğdu et al. 2002, Hamzaoğlu and Aksoy 2006
18	Cyperaceae	Cladium	mariscus	perennial forb	11.2222	Konya Plain, Sultansazlığı Marsh, Tuz Lake	Konya,Kayseri, Ankara	38.241136, 35.204529	Hamzaoğlu & Aksoy 2009	Birand 1961, Yurdakulol 1974, Aydoğdu et al. 2002, Hamzaoğlu and Aksoy 2006
18	Poaceae	Crypsis	aculeate	annuals	1.16667	Konya Plain, Sultansazlığı Marsh, Tuz Lake	Konya,Kayseri, Ankara	38.241136, 35.204529	Hamzaoğlu & Aksoy 2009	Birand 1961, Yurdakulol 1974, Aydoğdu et al. 2002, Hamzaoğlu and Aksoy 2006
18	Poaceae	Cynodon	dactylon	perennial grass	13.4444	Konya Plain, Sultansazlığı Marsh, Tuz Lake	Konya,Kayseri, Ankara	38.241136, 35.204529	Hamzaoğlu & Aksoy 2009	Birand 1961, Yurdakulol 1974, Aydoğdu et al. 2002, Hamzaoğlu and Aksoy 2006
18	Poaceae	Elymus	elongatus	perennial grass	33.5556	Konya Plain, Sultansazlığı Marsh, Tuz Lake	Konya,Kayseri, Ankara	38.241136, 35.204529	Hamzaoğlu & Aksoy 2009	Birand 1961, Yurdakulol 1974, Aydoğdu et al. 2002, Hamzaoğlu and Aksoy 2006
18	Onagraceae	Eragrostis	collina	perennial forb	7.83333	Konya Plain, Sultansazlığı Marsh, Tuz Lake	Konya,Kayseri, Ankara	38.241136, 35.204529	Hamzaoğlu & Aksoy 2009	Birand 1961, Yurdakulol 1974, Aydoğdu et al. 2002, Hamzaoğlu and Aksoy 2006
18	Poaceae	Eromopyrum	orientale	annuals	13.5556	Konya Plain, Sultansazlığı Marsh, Tuz Lake	Konya,Kayseri, Ankara	38.241136, 35.204529	Hamzaoğlu & Aksoy 2009	Birand 1961, Yurdakulol 1974, Aydoğdu et al. 2002, Hamzaoğlu and Aksoy 2006
18	Apiaceae	Falcaria	falcarioides	perennial forb	20.2222	Konya Plain, Sultansazlığı Marsh, Tuz Lake	Konya,Kayseri, Ankara	38.241136, 35.204529	Hamzaoğlu & Aksoy 2009	Birand 1961, Yurdakulol 1974, Aydoğdu et al. 2002, Hamzaoğlu and Aksoy 2006
18	Poaceae	Festuca	arundinacea	perennial grass	3.38889	Konya Plain, Sultansazlığı Marsh, Tuz Lake	Konya,Kayseri, Ankara	38.241136, 35.204529	Hamzaoğlu & Aksoy 2009	Birand 1961, Yurdakulol 1974, Aydoğdu et al. 2002, Hamzaoğlu and Aksoy 2006
18	Frankeniaceae	Frankenia	hirsuta	nospiny_subshrub	32.5	Konya Plain, Sultansazlığı Marsh, Tuz Lake	Konya,Kayseri, Ankara	38.241136, 35.204529	Hamzaoğlu & Aksoy 2009	Birand 1961, Yurdakulol 1974, Aydoğdu et al. 2002, Hamzaoğlu and Aksoy 2006
18	Rubiaceae	Galium	verum	nospiny_subshrub	5.61111	Konya Plain, Sultansazlığı Marsh, Tuz Lake	Konya,Kayseri, Ankara	38.241136, 35.204529	Hamzaoğlu & Aksoy 2009	Birand 1961, Yurdakulol 1974, Aydoğdu et al. 2002, Hamzaoğlu and Aksoy 2006
18	Iridaceae	Gladiolus	halophilus	geophyte	16.8333	Konya Plain, Sultansazlığı Marsh, Tuz Lake	Konya,Kayseri, Ankara	38.241136, 35.204529	Hamzaoğlu & Aksoy 2009	Birand 1961, Yurdakulol 1974, Aydoğdu et al. 2002, Hamzaoğlu and Aksoy 2006
18	Fabaceae	Glaux	maritima	perennial forb	11.2222	Konya Plain, Sultansazlığı Marsh, Tuz Lake	Konya,Kayseri, Ankara	38.241136, 35.204529	Hamzaoğlu & Aksoy 2009	Birand 1961, Yurdakulol 1974, Aydoğdu et al. 2002, Hamzaoğlu and Aksoy 2006
18	Caryophyllaceae	Gypsophila	oblanceolata	perennial forb	15.7778	Konya Plain, Sultansazlığı Marsh, Tuz Lake	Konya,Kayseri, Ankara	38.241136, 35.204529	Hamzaoğlu & Aksoy 2009	Birand 1961, Yurdakulol 1974, Aydoğdu et al. 2002, Hamzaoğlu and Aksoy 2006
18	Amaranthaceae	Halimione	verrucifera	spiny_subshrub	34.8333	Konya Plain, Sultansazlığı Marsh, Tuz Lake	Konya,Kayseri, Ankara	38.241136, 35.204529	Hamzaoğlu & Aksoy 2009	Birand 1961, Yurdakulol 1974, Aydoğdu et al. 2002, Hamzaoğlu and Aksoy 2006
18	Amaranthaceae	Halocnemum	strobilaceum	nospiny_subshrub	58.1111	Konya Plain, Sultansazlığı Marsh, Tuz Lake	Konya,Kayseri, Ankara	38.241136, 35.204529	Hamzaoğlu & Aksoy 2009	Birand 1961, Yurdakulol 1974, Aydoğdu et al. 2002, Hamzaoğlu and Aksoy 2006
18	Hypericaceae	Hypericum	salsugineum	nospiny_subshrub	6.77778	Konya Plain, Sultansazlığı Marsh, Tuz Lake	Konya,Kayseri, Ankara	38.241136, 35.204529	Hamzaoğlu & Aksoy 2009	Birand 1961, Yurdakulol 1974, Aydoğdu et al. 2002, Hamzaoğlu and Aksoy 2006
18	Asteraceae	Inula	aucherina	perennial forb	26.8889	Konya Plain, Sultansazlığı Marsh, Tuz Lake	Konya,Kayseri, Ankara	38.241136, 35.204529	Hamzaoğlu & Aksoy 2009	Birand 1961, Yurdakulol 1974, Aydoğdu et al. 2002, Hamzaoğlu and Aksoy 2006
18	Juncaceae	Juncus	gerardi	perennial grass	19.0556	Konya Plain, Sultansazlığı Marsh, Tuz Lake	Konya,Kayseri, Ankara	38.241136, 35.204529	Hamzaoğlu & Aksoy 2009	Birand 1961, Yurdakulol 1974, Aydoğdu et al. 2002, Hamzaoğlu and Aksoy 2006
18	Juncaceae	Juncus	heldreichianus	perennial grass	30.1667	Konya Plain, Sultansazlığı Marsh, Tuz Lake	Konya,Kayseri, Ankara	38.241136, 35.204529	Hamzaoğlu & Aksoy 2009	Birand 1961, Yurdakulol 1974, Aydoğdu et al. 2002, Hamzaoğlu and Aksoy 2006
18	Juncaceae	Juncus	maritimus	perennial grass	27.9444	Konya Plain, Sultansazlığı Marsh, Tuz Lake	Konya,Kayseri, Ankara	38.241136, 35.204529	Hamzaoğlu & Aksoy 2009	Birand 1961, Yurdakulol 1974, Aydoğdu et al. 2002, Hamzaoğlu and Aksoy 2006
18	Brassicaceae	Lepidium	caespitosum	perennial forb	33.6667	Konya Plain, Sultansazlığı Marsh, Tuz Lake	Konya,Kayseri, Ankara	38.241136, 35.204529	Hamzaoğlu & Aksoy 2009	Birand 1961, Yurdakulol 1974, Aydoğdu et al. 2002, Hamzaoğlu and Aksoy 2006
18	Brassicaceae	Lepidium	cartilagineum	perennial forb	9	Konya Plain, Sultansazlığı Marsh, Tuz Lake	Konya,Kayseri, Ankara	38.241136, 35.204529	Hamzaoğlu & Aksoy 2009	Birand 1961, Yurdakulol 1974, Aydoğdu et al. 2002, Hamzaoğlu and Aksoy 2006
18	Brassicaceae	Lepidium	latifolium	perennial forb	2.33333	Konya Plain, Sultansazlığı Marsh, Tuz Lake	Konya,Kayseri, Ankara	38.241136, 35.204529	Hamzaoğlu & Aksoy 2009	Birand 1961, Yurdakulol 1974, Aydoğdu et al. 2002, Hamzaoğlu and Aksoy 2006
18	Plumbaginaceae	Limonium	bellidifolium	perennial forb	16.8333	Konya Plain, Sultansazlığı Marsh, Tuz Lake	Konya,Kayseri, Ankara	38.241136, 35.204529	Hamzaoğlu & Aksoy 2009	Birand 1961, Yurdakulol 1974, Aydoğdu et al. 2002, Hamzaoğlu and Aksoy 2006
18	Plumbaginaceae	Limonium	globuliferum	perennial forb	28.1667	Konya Plain, Sultansazlığı Marsh, Tuz Lake	Konya,Kayseri, Ankara	38.241136, 35.204529	Hamzaoğlu & Aksoy 2009	Birand 1961, Yurdakulol 1974, Aydoğdu et al. 2002, Hamzaoğlu and Aksoy 2006
18	Plumbaginaceae	Limonium	gmelinii	perennial forb	16.8333	Konya Plain, Sultansazlığı Marsh, Tuz Lake	Konya,Kayseri, Ankara	38.241136, 35.204529	Hamzaoğlu & Aksoy 2009	Birand 1961, Yurdakulol 1974, Aydoğdu et al. 2002, Hamzaoğlu and Aksoy 2006
18	Plumbaginaceae	Limonium	iconium	perennial forb	41.3889	Konya Plain, Sultansazlığı Marsh, Tuz Lake	Konya,Kayseri, Ankara	38.241136, 35.204529	Hamzaoğlu & Aksoy 2009	Birand 1961, Yurdakulol 1974, Aydoğdu et al. 2002, Hamzaoğlu and Aksoy 2006
18	Plumbaginaceae	Limonium	lilacinum	perennial forb	18	Konya Plain, Sultansazlığı Marsh, Tuz Lake	Konya,Kayseri, Ankara	38.241136, 35.204529	Hamzaoğlu & Aksoy 2009	Birand 1961, Yurdakulol 1974, Aydoğdu et al. 2002, Hamzaoğlu and Aksoy 2006
18	Plumbaginaceae	Limonium	tamaricoides	nospiny_subshrub	11.2222	Konya Plain, Sultansazlığı Marsh, Tuz Lake	Konya,Kayseri, Ankara	38.241136, 35.204529	Hamzaoğlu & Aksoy 2009	Birand 1961, Yurdakulol 1974, Aydoğdu et al. 2002, Hamzaoğlu and Aksoy 2006
18	Linaceae	Linum	seljukorum	annuals	7.83333	Konya Plain, Sultansazlığı Marsh, Tuz Lake	Konya,Kayseri, Ankara	38.241136, 35.204529	Hamzaoğlu & Aksoy 2009	Birand 1961, Yurdakulol 1974, Aydoğdu et al. 2002, Hamzaoğlu and Aksoy 2006
18	Fabaceae	Lotus	corniculatus	perennial forb	17.8889	Konya Plain, Sultansazlığı Marsh, Tuz Lake	Konya,Kayseri, Ankara	38.241136, 35.204529	Hamzaoğlu & Aksoy 2009	Birand 1961, Yurdakulol 1974, Aydoğdu et al. 2002, Hamzaoğlu and Aksoy 2006
18	Fabaceae	Lotus	strictus	perennial forb	16.8333	Konya Plain, Sultansazlığı Marsh, Tuz Lake	Konya,Kayseri, Ankara	38.241136, 35.204529	Hamzaoğlu & Aksoy 2009	Birand 1961, Yurdakulol 1974, Aydoğdu et al. 2002, Hamzaoğlu and Aksoy 2006
18	Solanaceae	Lycium	depressum	spiny_subshrub	3.38889	Konya Plain, Sultansazlığı Marsh, Tuz Lake	Konya,Kayseri, Ankara	38.241136, 35.204529	Hamzaoğlu & Aksoy 2009	Birand 1961, Yurdakulol 1974, Aydoğdu et al. 2002, Hamzaoğlu and Aksoy 2006
18	Amaranthaceae	Microcnemum	coralloides	annuals	10.0556	Konya Plain, Sultansazlığı Marsh, Tuz Lake	Konya,Kayseri, Ankara	38.241136, 35.204529	Hamzaoğlu & Aksoy 2009	Birand 1961, Yurdakulol 1974, Aydoğdu et al. 2002, Hamzaoğlu and Aksoy 2006
18	Caryophyllaceae	Minuartia	sclerantha	annuals	5.61111	Konya Plain, Sultansazlığı Marsh, Tuz Lake	Konya,Kayseri, Ankara	38.241136, 35.204529	Hamzaoğlu & Aksoy 2009	Birand 1961, Yurdakulol 1974, Aydoğdu et al. 2002, Hamzaoğlu and Aksoy 2006
18	Caryophyllaceae	Minuartia	urumiensis	annuals	5.61111	Konya Plain, Sultansazlığı Marsh, Tuz Lake	Konya,Kayseri, Ankara	38.241136, 35.204529	Hamzaoğlu & Aksoy 2009	Birand 1961, Yurdakulol 1974, Aydoğdu et al. 2002, Hamzaoğlu and Aksoy 2006
18	Poaceae	Molinia	caerulea	perennial grass	5.61111	Konya Plain, Sultansazlığı Marsh, Tuz Lake	Konya,Kayseri, Ankara	38.241136, 35.204529	Hamzaoğlu & Aksoy 2009	Birand 1961, Yurdakulol 1974, Aydoğdu et al. 2002, Hamzaoğlu and Aksoy 2006
18	Fabaceae	Ononis	spinosa	perennial forb	7.83333	Konya Plain, Sultansazlığı Marsh, Tuz Lake	Konya,Kayseri, Ankara	38.241136, 35.204529	Hamzaoğlu & Aksoy 2009	Birand 1961, Yurdakulol 1974, Aydoğdu et al. 2002, Hamzaoğlu and Aksoy 2006
18	Boraginaceae	Onosma	halephilum	perennial forb	5.72222	Konya Plain, Sultansazlığı Marsh, Tuz Lake	Konya,Kayseri, Ankara	38.241136, 35.204529	Hamzaoğlu & Aksoy 2009	Birand 1961, Yurdakulol 1974, Aydoğdu et al. 2002, Hamzaoğlu and Aksoy 2006
18	Orchidaceae	Orchis	palustris	geophyte	6.77778	Konya Plain, Sultansazlığı Marsh, Tuz Lake	Konya,Kayseri, Ankara	38.241136, 35.204529	Hamzaoğlu & Aksoy 2009	Birand 1961, Yurdakulol 1974, Aydoğdu et al. 2002, Hamzaoğlu and Aksoy 2006
18	Amaranthaceae	Petrosimonia	brachiata	annuals	31.4444	Konya Plain, Sultansazlığı Marsh, Tuz Lake	Konya,Kayseri, Ankara	38.241136, 35.204529	Hamzaoğlu & Aksoy 2009	Birand 1961, Yurdakulol 1974, Aydoğdu et al. 2002, Hamzaoğlu and Aksoy 2006
18	Amaranthaceae	Petrosimonia	nigdeensis	annuals	21.3889	Konya Plain, Sultansazlığı Marsh, Tuz Lake	Konya,Kayseri, Ankara	38.241136, 35.204529	Hamzaoğlu & Aksoy 2009	Birand 1961, Yurdakulol 1974, Aydoğdu et al. 2002, Hamzaoğlu and Aksoy 2006
18	Poaceae	Phalaris	arundinacea	perennial grass	3.38889	Konya Plain, Sultansazlığı Marsh, Tuz Lake	Konya,Kayseri, Ankara	38.241136, 35.204529	Hamzaoğlu & Aksoy 2009	Birand 1961, Yurdakulol 1974, Aydoğdu et al. 2002, Hamzaoğlu and Aksoy 2006
18	Plantaginaceae	Plantago	maritima	perennial forb	41.5	Konya Plain, Sultansazlığı Marsh, Tuz Lake	Konya,Kayseri, Ankara	38.241136, 35.204529	Hamzaoğlu & Aksoy 2009	Birand 1961, Yurdakulol 1974, Aydoğdu et al. 2002, Hamzaoğlu and Aksoy 2006
18	Poaceae	Poa	bulbosa	perennial grass	9	Konya Plain, Sultansazlığı Marsh, Tuz Lake	Konya,Kayseri, Ankara	38.241136, 35.204529	Hamzaoğlu & Aksoy 2009	Birand 1961, Yurdakulol 1974, Aydoğdu et al. 2002, Hamzaoğlu and Aksoy 2006
18	Poaceae	Polypogon	monspeliensis	annuals	3.38889	Konya Plain, Sultansazlığı Marsh, Tuz Lake	Konya,Kayseri, Ankara	38.241136, 35.204529	Hamzaoğlu & Aksoy 2009	Birand 1961, Yurdakulol 1974, Aydoğdu et al. 2002, Hamzaoğlu and Aksoy 2006
18	Poaceae	Puccinellia	convoluta	perennial grass	63.7222	Konya Plain, Sultansazlığı Marsh, Tuz Lake	Konya,Kayseri, Ankara	38.241136, 35.204529	Hamzaoğlu & Aksoy 2009	Birand 1961, Yurdakulol 1974, Aydoğdu et al. 2002, Hamzaoğlu and Aksoy 2006
18	Poaceae	Puccinellia	distans	perennial grass	5.61111	Konya Plain, Sultansazlığı Marsh, Tuz Lake	Konya,Kayseri, Ankara	38.241136, 35.204529	Hamzaoğlu & Aksoy 2009	Birand 1961, Yurdakulol 1974, Aydoğdu et al. 2002, Hamzaoğlu and Aksoy 2006
18	Poaceae	Puccinellia	kocicana	perennial grass	10.0556	Konya Plain, Sultansazlığı Marsh, Tuz Lake	Konya,Kayseri, Ankara	38.241136, 35.204529	Hamzaoğlu & Aksoy 2009	Birand 1961, Yurdakulol 1974, Aydoğdu et al. 2002, Hamzaoğlu and Aksoy 2006
18	Amaranthaceae	Salicornia	europaea	annuals	33.6667	Konya Plain, Sultansazlığı Marsh, Tuz Lake	Konya,Kayseri, Ankara	38.241136, 35.204529	Hamzaoğlu & Aksoy 2009	Birand 1961, Yurdakulol 1974, Aydoğdu et al. 2002, Hamzaoğlu and Aksoy 2006
18	Amaranthaceae	Salsola	inermis	annuals	13.5556	Konya Plain, Sultansazlığı Marsh, Tuz Lake	Konya,Kayseri, Ankara	38.241136, 35.204529	Hamzaoğlu & Aksoy 2009	Birand 1961, Yurdakulol 1974, Aydoğdu et al. 2002, Hamzaoğlu and Aksoy 2006
18	Amaranthaceae	Salsola	nitraria	annuals	10.0556	Konya Plain, Sultansazlığı Marsh, Tuz Lake	Konya,Kayseri, Ankara	38.241136, 35.204529	Hamzaoğlu & Aksoy 2009	Birand 1961, Yurdakulol 1974, Aydoğdu et al. 2002, Hamzaoğlu and Aksoy 2006
18	Amaranthaceae	Salsola	stenoptera	annuals	25.8333	Konya Plain, Sultansazlığı Marsh, Tuz Lake	Konya,Kayseri, Ankara	38.241136, 35.204529	Hamzaoğlu & Aksoy 2009	Birand 1961, Yurdakulol 1974, Aydoğdu et al. 2002, Hamzaoğlu and Aksoy 2006
18	Lamiaceae	Salvia	halophila	perennial forb	4.55556	Konya Plain, Sultansazlığı Marsh, Tuz Lake	Konya,Kayseri, Ankara	38.241136, 35.204529	Hamzaoğlu & Aksoy 2009	Birand 1961, Yurdakulol 1974, Aydoğdu et al. 2002, Hamzaoğlu and Aksoy 2006
18	Cyperaceae	Schoenus	nigricans	perennial forb	13.4444	Konya Plain, Sultansazlığı Marsh, Tuz Lake	Konya,Kayseri, Ankara	38.241136, 35.204529	Hamzaoğlu & Aksoy 2009	Birand 1961, Yurdakulol 1974, Aydoğdu et al. 2002, Hamzaoğlu and Aksoy 2006
18	Cyperaceae	Scirpoides	holoschoenus	perennial forb	1.16667	Konya Plain, Sultansazlığı Marsh, Tuz Lake	Konya,Kayseri, Ankara	38.241136, 35.204529	Hamzaoğlu & Aksoy 2009	Birand 1961, Yurdakulol 1974, Aydoğdu et al. 2002, Hamzaoğlu and Aksoy 2006
18	Asteraceae	Scorzonera	hieraciifolia	perennial forb	14.6111	Konya Plain, Sultansazlığı Marsh, Tuz Lake	Konya,Kayseri, Ankara	38.241136, 35.204529	Hamzaoğlu & Aksoy 2009	Birand 1961, Yurdakulol 1974, Aydoğdu et al. 2002, Hamzaoğlu and Aksoy 2006
18	Asteraceae	Scorzonera	parviflora	perennial forb	25.7222	Konya Plain, Sultansazlığı Marsh, Tuz Lake	Konya,Kayseri, Ankara	38.241136, 35.204529	Hamzaoğlu & Aksoy 2009	Birand 1961, Yurdakulol 1974, Aydoğdu et al. 2002, Hamzaoğlu and Aksoy 2006
18	Caryophyllaceae	Silene	salsugines	nospiny_subshrub	3.38889	Konya Plain, Sultansazlığı Marsh, Tuz Lake	Konya,Kayseri, Ankara	38.241136, 35.204529	Hamzaoğlu & Aksoy 2009	Birand 1961, Yurdakulol 1974, Aydoğdu et al. 2002, Hamzaoğlu and Aksoy 2006
18	Caryophyllaceae	Spergularia	media	perennial forb	23.6111	Konya Plain, Sultansazlığı Marsh, Tuz Lake	Konya,Kayseri, Ankara	38.241136, 35.204529	Hamzaoğlu & Aksoy 2009	Birand 1961, Yurdakulol 1974, Aydoğdu et al. 2002, Hamzaoğlu and Aksoy 2006
18	Fabaceae	Sphaerophysa	kotschyana	perennial forb	3.38889	Konya Plain, Sultansazlığı Marsh, Tuz Lake	Konya,Kayseri, Ankara	38.241136, 35.204529	Hamzaoğlu & Aksoy 2009	Birand 1961, Yurdakulol 1974, Aydoğdu et al. 2002, Hamzaoğlu and Aksoy 2006
18	Poaceae	Sphenopus	divaricatus	annuals	10.0556	Konya Plain, Sultansazlığı Marsh, Tuz Lake	Konya,Kayseri, Ankara	38.241136, 35.204529	Hamzaoğlu & Aksoy 2009	Birand 1961, Yurdakulol 1974, Aydoğdu et al. 2002, Hamzaoğlu and Aksoy 2006
18	Amaranthaceae	Suaeda	carnosissima	annuals	1.16667	Konya Plain, Sultansazlığı Marsh, Tuz Lake	Konya,Kayseri, Ankara	38.241136, 35.204529	Hamzaoğlu & Aksoy 2009	Birand 1961, Yurdakulol 1974, Aydoğdu et al. 2002, Hamzaoğlu and Aksoy 2006
18	Amaranthaceae	Suaeda	prostrata	annuals	10.0556	Konya Plain, Sultansazlığı Marsh, Tuz Lake	Konya,Kayseri, Ankara	38.241136, 35.204529	Hamzaoğlu & Aksoy 2009	Birand 1961, Yurdakulol 1974, Aydoğdu et al. 2002, Hamzaoğlu and Aksoy 2006
18	Tamaricaceae	Tamarix	parviflora	nospiny_subshrub	10.0556	Konya Plain, Sultansazlığı Marsh, Tuz Lake	Konya,Kayseri, Ankara	38.241136, 35.204529	Hamzaoğlu & Aksoy 2009	Birand 1961, Yurdakulol 1974, Aydoğdu et al. 2002, Hamzaoğlu and Aksoy 2006
18	Tamaricaceae	Tamarix	tetrandra	nospiny_subshrub	10.0556	Konya Plain, Sultansazlığı Marsh, Tuz Lake	Konya,Kayseri, Ankara	38.241136, 35.204529	Hamzaoğlu & Aksoy 2009	Birand 1961, Yurdakulol 1974, Aydoğdu et al. 2002, Hamzaoğlu and Aksoy 2006
18	Compositae	Taraxacum	bessarabicum	perennial forb	7.94444	Konya Plain, Sultansazlığı Marsh, Tuz Lake	Konya,Kayseri, Ankara	38.241136, 35.204529	Hamzaoğlu & Aksoy 2009	Birand 1961, Yurdakulol 1974, Aydoğdu et al. 2002, Hamzaoğlu and Aksoy 2006
18	Compositae	Taraxacum	farinosum	perennial forb	23.6111	Konya Plain, Sultansazlığı Marsh, Tuz Lake	Konya,Kayseri, Ankara	38.241136, 35.204529	Hamzaoğlu & Aksoy 2009	Birand 1961, Yurdakulol 1974, Aydoğdu et al. 2002, Hamzaoğlu and Aksoy 2006
18	Compositae	Taraxacum	mirabile	perennial forb	3.38889	Konya Plain, Sultansazlığı Marsh, Tuz Lake	Konya,Kayseri, Ankara	38.241136, 35.204529	Hamzaoğlu & Aksoy 2009	Birand 1961, Yurdakulol 1974, Aydoğdu et al. 2002, Hamzaoğlu and Aksoy 2006
18	Santalaceae	Thesium	compressum	annuals	16.9444	Konya Plain, Sultansazlığı Marsh, Tuz Lake	Konya,Kayseri, Ankara	38.241136, 35.204529	Hamzaoğlu & Aksoy 2009	Birand 1961, Yurdakulol 1974, Aydoğdu et al. 2002, Hamzaoğlu and Aksoy 2006
18	Scrophulariaceae	Verbascum	pyroliforme	perennial forb	15.6667	Konya Plain, Sultansazlığı Marsh, Tuz Lake	Konya,Kayseri, Ankara	38.241136, 35.204529	Hamzaoğlu & Aksoy 2009	Birand 1961, Yurdakulol 1974, Aydoğdu et al. 2002, Hamzaoğlu and Aksoy 2006
38	Ranunculaceae	Adonis	flammea	annuals	0.1	Sivrihisar	Eskişehir	39.955118, 30.979481	Balpinar et al. 2018
38	Lamiaceae	Ajuga	chamaepitys	perennial forb	0.1	Sivrihisar	Eskişehir	39.955118, 30.979481	Balpinar et al. 2018
38	Amaryllidaceae	Allium	paniculatum	geophyte	0.1	Sivrihisar	Eskişehir	39.955118, 30.979481	Balpinar et al. 2018
38	Brassicaceae	Alyssum	minus	annuals	0.1	Sivrihisar	Eskişehir	39.955118, 30.979481	Balpinar et al. 2018
38	Brassicaceae	Alyssum	strigosum	annuals	0.1	Sivrihisar	Eskişehir	39.955118, 30.979481	Balpinar et al. 2018
38	Primulaceae	Androsace	maxima	annuals	0.1	Sivrihisar	Eskişehir	39.955118, 30.979481	Balpinar et al. 2018
38	Fabaceae	Astragalus	condensatus	spiny_subshrub	0.1	Sivrihisar	Eskişehir	39.955118, 30.979481	Balpinar et al. 2018
38	Fabaceae	Astragalus	lydius	perennial forb	0.1	Sivrihisar	Eskişehir	39.955118, 30.979481	Balpinar et al. 2018
38	Poaceae	Briza	humilis	annuals	0.1	Sivrihisar	Eskişehir	39.955118, 30.979481	Balpinar et al. 2018
38	Poaceae	Bromus	japonicus	annuals	0.1	Sivrihisar	Eskişehir	39.955118, 30.979481	Balpinar et al. 2018
38	Poaceae	Bromus	squarrosus	perennial grass	0.1	Sivrihisar	Eskişehir	39.955118, 30.979481	Balpinar et al. 2018
38	Poaceae	Bromus	tectorum	annuals	0.1	Sivrihisar	Eskişehir	39.955118, 30.979481	Balpinar et al. 2018
38	Poaceae	Bromus	tomentellus	perennial grass	2.5	Sivrihisar	Eskişehir	39.955118, 30.979481	Balpinar et al. 2018
38	Asteraceae	Centaurea	depressa	annuals	0.1	Sivrihisar	Eskişehir	39.955118, 30.979481	Balpinar et al. 2018
38	Asteraceae	Centaurea	triumfettii	perennial forb	0.1	Sivrihisar	Eskişehir	39.955118, 30.979481	Balpinar et al. 2018
38	Asteraceae	Centaurea	virgata	perennial forb	2.5	Sivrihisar	Eskişehir	39.955118, 30.979481	Balpinar et al. 2018
38	Asteraceae	Chardinia	orientalis	annuals	0.1	Sivrihisar	Eskişehir	39.955118, 30.979481	Balpinar et al. 2018
38	Rubiaceae	Cruciata	taurica	perennial forb	0.1	Sivrihisar	Eskişehir	39.955118, 30.979481	Balpinar et al. 2018
38	Asteraceae	Crupina	crupinastrum	annuals	0.1	Sivrihisar	Eskişehir	39.955118, 30.979481	Balpinar et al. 2018
38	Poaceae	Elymus	lazicus	perennial grass	0.1	Sivrihisar	Eskişehir	39.955118, 30.979481	Balpinar et al. 2018
38	Apiaceae	Eryngium	campestre	perennial forb	0.1	Sivrihisar	Eskişehir	39.955118, 30.979481	Balpinar et al. 2018
38	Brassicaceae	Erysimum	kotschyanum	perennial forb	0.1	Sivrihisar	Eskişehir	39.955118, 30.979481	Balpinar et al. 2018
38	Poaceae	Festuca	valesiaca	perennial grass	0.1	Sivrihisar	Eskişehir	39.955118, 30.979481	Balpinar et al. 2018
38	Compositae	Filago	pyramidata	annuals	0.1	Sivrihisar	Eskişehir	39.955118, 30.979481	Balpinar et al. 2018
38	Plantaginaceae	Globularia	trichosantha	perennial forb	0.1	Sivrihisar	Eskişehir	39.955118, 30.979481	Balpinar et al. 2018
38	Hypericaceae	Hypericum	aviculariifolium	perennial forb	0.1	Sivrihisar	Eskişehir	39.955118, 30.979481	Balpinar et al. 2018
38	Poaceae	Lolium	perenne	perennial grass	0.1	Sivrihisar	Eskişehir	39.955118, 30.979481	Balpinar et al. 2018
38	Caryophyllaceae	Minuartia	anatolica	perennial forb	2.5	Sivrihisar	Eskişehir	39.955118, 30.979481	Balpinar et al. 2018
38	Fabaceae	Onobrychis	armena	perennial forb	0.1	Sivrihisar	Eskişehir	39.955118, 30.979481	Balpinar et al. 2018
38	Fabaceae	Onobrychis	hypargyrea	perennial forb	0.1	Sivrihisar	Eskişehir	39.955118, 30.979481	Balpinar et al. 2018
38	Asparagaceae	Ornithogalum	oligophyllum	perennial forb	0.1	Sivrihisar	Eskişehir	39.955118, 30.979481	Balpinar et al. 2018
38	Poaceae	Phlomis	armeniaca	perennial grass	15	Sivrihisar	Eskişehir	39.955118, 30.979481	Balpinar et al. 2018
38	Apiaceae	Scandix	iberica	annuals	0.1	Sivrihisar	Eskişehir	39.955118, 30.979481	Balpinar et al. 2018
38	Caryophyllaceae	Scleranthus	annuus	annuals	0.1	Sivrihisar	Eskişehir	39.955118, 30.979481	Balpinar et al. 2018
38	Lamiaceae	Stachys	cretica	perennial forb	0.1	Sivrihisar	Eskişehir	39.955118, 30.979481	Balpinar et al. 2018
38	Brassicaceae	Thlaspi	perfoliatum	annuals	0.1	Sivrihisar	Eskişehir	39.955118, 30.979481	Balpinar et al. 2018
38	Lamiaceae	Thymus	leucostomus	nospiny_subshrub	37.5	Sivrihisar	Eskişehir	39.955118, 30.979481	Balpinar et al. 2018
38	Lamiaceae	Ziziphora	tenuior	annuals	0.1	Sivrihisar	Eskişehir	39.955118, 30.979481	Balpinar et al. 2018
33	Brassicaceae	Alyssum	murale	perennial forb	0.1	Sivrihisar	Eskişehir	39.88625, 31.0972130	Balpinar et al. 2018
33	Brassicaceae	Alyssum	sibiricum	perennial forb	2.5	Sivrihisar	Eskişehir	39.88625, 31.0972130	Balpinar et al. 2018
33	Asteraceae	Artemisia	scoparia	perennial forb	37.5	Sivrihisar	Eskişehir	39.88625, 31.0972130	Balpinar et al. 2018
33	Fabaceae	Astragalus	angustifolius	spiny_subshrub	0.1	Sivrihisar	Eskişehir	39.88625, 31.0972130	Balpinar et al. 2018
33	Fabaceae	Astragalus	vulnerariae	spiny_subshrub	0.1	Sivrihisar	Eskişehir	39.88625, 31.0972130	Balpinar et al. 2018
33	Asteraceae	Carduus	nutans	perennial forb	0.1	Sivrihisar	Eskişehir	39.88625, 31.0972130	Balpinar et al. 2018
33	Asteraceae	Centaurea	urvillei	perennial forb	0.1	Sivrihisar	Eskişehir	39.88625, 31.0972130	Balpinar et al. 2018
33	Convolvulaceae	Convolvulus	holosericeus	perennial forb	15	Sivrihisar	Eskişehir	39.88625, 31.0972130	Balpinar et al. 2018
33	Cistaceae	Helianthemum	canum	nospiny_subshrub	0.1	Sivrihisar	Eskişehir	39.88625, 31.0972130	Balpinar et al. 2018
33	Caryophyllaceae	Minuartia	hirsuta	perennial forb	0.1	Sivrihisar	Eskişehir	39.88625, 31.0972130	Balpinar et al. 2018
33	Fabaceae	Onobrychis	hypargyrea	perennial forb	2.5	Sivrihisar	Eskişehir	39.88625, 31.0972130	Balpinar et al. 2018
33	Caryophyllaceae	Paronychia	condensata	perennial forb	0.1	Sivrihisar	Eskişehir	39.88625, 31.0972130	Balpinar et al. 2018
33	Poaceae	Poa	bulbosa	perennial grass	0.1	Sivrihisar	Eskişehir	39.88625, 31.0972130	Balpinar et al. 2018
33	Lamiaceae	Thymus	sipyleus	nospiny_subshrub	15	Sivrihisar	Eskişehir	39.88625, 31.0972130	Balpinar et al. 2018
32	Plumbaginaceae	Acantholimon	acerosum	nospiny_subshrub	2.5	Sivrihisar	Eskişehir	39.937817, 30.961020	Balpinar et al. 2018
32	Acanthaceae	Acanthus	hirsutus	perennial forb	0.1	Sivrihisar	Eskişehir	39.937817, 30.961020	Balpinar et al. 2018
32	Asteraceae	Achillea	setacea	perennial forb	0.1	Sivrihisar	Eskişehir	39.937817, 30.961020	Balpinar et al. 2018
32	Fabaceae	Astragalus	microcephalus	spiny_subshrub	62.5	Sivrihisar	Eskişehir	39.937817, 30.961020	Balpinar et al. 2018
32	Asteraceae	Centaurea	urvillei	perennial forb	0.1	Sivrihisar	Eskişehir	39.937817, 30.961020	Balpinar et al. 2018
32	Asteraceae	Centaurea	virgata	perennial forb	2.5	Sivrihisar	Eskişehir	39.937817, 30.961020	Balpinar et al. 2018
32	Asteraceae	Chardinia	orientalis	annuals	0.1	Sivrihisar	Eskişehir	39.937817, 30.961020	Balpinar et al. 2018
32	Apiaceae	Daucus	broteri	annuals	0.1	Sivrihisar	Eskişehir	39.937817, 30.961020	Balpinar et al. 2018
32	Caryophyllaceae	Dianthus	zonatus	perennial forb	15	Sivrihisar	Eskişehir	39.937817, 30.961020	Balpinar et al. 2018
32	Poaceae	Elymus	hispidus	perennial grass	0.1	Sivrihisar	Eskişehir	39.937817, 30.961020	Balpinar et al. 2018
32	Euphorbiaceae	Euphorbia	anacampseros	perennial forb	0.1	Sivrihisar	Eskişehir	39.937817, 30.961020	Balpinar et al. 2018
32	Euphorbiaceae	Euphorbia	macroclada	perennial forb	15	Sivrihisar	Eskişehir	39.937817, 30.961020	Balpinar et al. 2018
32	Poaceae	Festuca	valesiaca	perennial grass	15	Sivrihisar	Eskişehir	39.937817, 30.961020	Balpinar et al. 2018
32	Cistaceae	Helianthemum	nummularium	perennial forb	2.5	Sivrihisar	Eskişehir	39.937817, 30.961020	Balpinar et al. 2018
32	Hypericaceae	Hypericum	aviculariifolium	perennial forb	0.1	Sivrihisar	Eskişehir	39.937817, 30.961020	Balpinar et al. 2018
32	Hypericaceae	Hypericum	origanifolium	perennial forb	0.1	Sivrihisar	Eskişehir	39.937817, 30.961020	Balpinar et al. 2018
32	Asteraceae	Inula	montbretiana	perennial forb	0.1	Sivrihisar	Eskişehir	39.937817, 30.961020	Balpinar et al. 2018
32	Poaceae	Lolium	perenne	perennial grass	0.1	Sivrihisar	Eskişehir	39.937817, 30.961020	Balpinar et al. 2018
32	Asparagaceae	Ornithogalum	alpigenum	perennial forb	0.1	Sivrihisar	Eskişehir	39.937817, 30.961020	Balpinar et al. 2018
32	Poaceae	Phlomis	armeniaca	perennial grass	2.5	Sivrihisar	Eskişehir	39.937817, 30.961020	Balpinar et al. 2018
32	Caprifoliaceae	Scabiosa	argentea	perennial forb	15	Sivrihisar	Eskişehir	39.937817, 30.961020	Balpinar et al. 2018
32	Poaceae	Stipa	pontica	perennial grass	15	Sivrihisar	Eskişehir	39.937817, 30.961020	Balpinar et al. 2018
32	Lamiaceae	Teucrium	orientale	perennial forb	2.5	Sivrihisar	Eskişehir	39.937817, 30.961020	Balpinar et al. 2018
32	Lamiaceae	Teucrium	polium	nospiny_subshrub	0.1	Sivrihisar	Eskişehir	39.937817, 30.961020	Balpinar et al. 2018
32	Thymelaeaceae	Thymelaea	passerina	annuals	0.1	Sivrihisar	Eskişehir	39.937817, 30.961020	Balpinar et al. 2018
32	Lamiaceae	Thymus	leucostomus	nospiny_subshrub	2.5	Sivrihisar	Eskişehir	39.937817, 30.961020	Balpinar et al. 2018
32	Lamiaceae	Thymus	longicaulis	nospiny_subshrub	37.5	Sivrihisar	Eskişehir	39.937817, 30.961020	Balpinar et al. 2018
32	Asteraceae	Xeranthemum	annuum	annuals	2.5	Sivrihisar	Eskişehir	39.937817, 30.961020	Balpinar et al. 2018
29	Amaryllidaceae	Allium	sieheanum	perennial grass	0.1	Sivrihisar	Eskişehir	40.02801, 31.0746591	Balpinar et al. 2018
29	Brassicaceae	Alyssum	sibiricum	perennial forb	0.1	Sivrihisar	Eskişehir	40.02801, 31.0746591	Balpinar et al. 2018
29	Asteraceae	Anthemis	tinctoria	perennial forb	0.1	Sivrihisar	Eskişehir	40.02801, 31.0746591	Balpinar et al. 2018
29	Asteraceae	Artemisia	santonicum	nospiny_subshrub	62.5	Sivrihisar	Eskişehir	40.02801, 31.0746591	Balpinar et al. 2018
29	Rubiaceae	Asperula	stricta	nospiny_subshrub	0.1	Sivrihisar	Eskişehir	40.02801, 31.0746591	Balpinar et al. 2018
29	Poaceae	Bromus	cappadocicus	perennial grass	0.1	Sivrihisar	Eskişehir	40.02801, 31.0746591	Balpinar et al. 2018
29	Asteraceae	Carduus	nutans	perennial forb	0.1	Sivrihisar	Eskişehir	40.02801, 31.0746591	Balpinar et al. 2018
29	Asteraceae	Centaurea	urvillei	perennial forb	0.1	Sivrihisar	Eskişehir	40.02801, 31.0746591	Balpinar et al. 2018
29	Ranunculaceae	Consolida	thirkeana	annuals	0.1	Sivrihisar	Eskişehir	40.02801, 31.0746591	Balpinar et al. 2018
29	Convolvulaceae	Convolvulus	holosericeus	perennial forb	0.1	Sivrihisar	Eskişehir	40.02801, 31.0746591	Balpinar et al. 2018
29	Rubiaceae	Cruciata	taurica	perennial forb	0.1	Sivrihisar	Eskişehir	40.02801, 31.0746591	Balpinar et al. 2018
29	Caryophyllaceae	Dianthus	zonatus	perennial forb	0.1	Sivrihisar	Eskişehir	40.02801, 31.0746591	Balpinar et al. 2018
29	Brassicaceae	Erysimum	crassipes	perennial forb	0.1	Sivrihisar	Eskişehir	40.02801, 31.0746591	Balpinar et al. 2018
29	Lamiaceae	Marrubium	parviflorum	perennial forb	0.1	Sivrihisar	Eskişehir	40.02801, 31.0746591	Balpinar et al. 2018
29	Caryophyllaceae	Minuartia	anatolica	perennial forb	0.1	Sivrihisar	Eskişehir	40.02801, 31.0746591	Balpinar et al. 2018
29	Fabaceae	Onobrychis	armena	perennial forb	0.1	Sivrihisar	Eskişehir	40.02801, 31.0746591	Balpinar et al. 2018
29	Caryophyllaceae	Paronychia	kurdica	perennial forb	0.1	Sivrihisar	Eskişehir	40.02801, 31.0746591	Balpinar et al. 2018
29	Poaceae	Phlomis	pungens	perennial grass	0.1	Sivrihisar	Eskişehir	40.02801, 31.0746591	Balpinar et al. 2018
29	Anacardiaceae	Pistacia	terebinthus	nospiny_subshrub	2.5	Sivrihisar	Eskişehir	40.02801, 31.0746591	Balpinar et al. 2018
29	Caprifoliaceae	Scabiosa	argentea	perennial forb	0.1	Sivrihisar	Eskişehir	40.02801, 31.0746591	Balpinar et al. 2018
29	Lamiaceae	Sideritis	montana	perennial forb	37.5	Sivrihisar	Eskişehir	40.02801, 31.0746591	Balpinar et al. 2018
29	Lamiaceae	Stachys	lavandulifolia	spiny_subshrub	0.1	Sivrihisar	Eskişehir	40.02801, 31.0746591	Balpinar et al. 2018
29	Poaceae	Stipa	holosericea	perennial grass	37.5	Sivrihisar	Eskişehir	40.02801, 31.0746591	Balpinar et al. 2018
29	Lamiaceae	Teucrium	polium	nospiny_subshrub	0.1	Sivrihisar	Eskişehir	40.02801, 31.0746591	Balpinar et al. 2018
29	Lamiaceae	Thymus	leucostomus	nospiny_subshrub	0.1	Sivrihisar	Eskişehir	40.02801, 31.0746591	Balpinar et al. 2018
29	Scrophulariaceae	Verbascum	uschakense	perennial forb	2.5	Sivrihisar	Eskişehir	40.02801, 31.0746591	Balpinar et al. 2018
28	Ranunculaceae	Adonis	flammea	annuals	0.1	Sivrihisar	Eskişehir	39.466667, 31.583333	Balpinar et al. 2018
28	Lamiaceae	Ajuga	chamaepitys	perennial forb	0.1	Sivrihisar	Eskişehir	39.466667, 31.583333	Balpinar et al. 2018
28	Brassicaceae	Alyssum	hirsutum	annuals	0.1	Sivrihisar	Eskişehir	39.466667, 31.583333	Balpinar et al. 2018
28	Brassicaceae	Alyssum	thymops	perennial forb	0.1	Sivrihisar	Eskişehir	39.466667, 31.583333	Balpinar et al. 2018
28	Boraginaceae	Anchusa	leptophylla	perennial forb	0.1	Sivrihisar	Eskişehir	39.466667, 31.583333	Balpinar et al. 2018
28	Boraginaceae	Anchusa	undulata	perennial forb	0.1	Sivrihisar	Eskişehir	39.466667, 31.583333	Balpinar et al. 2018
28	Asteraceae	Anthemis	tinctoria	perennial forb	0.1	Sivrihisar	Eskişehir	39.466667, 31.583333	Balpinar et al. 2018
28	Rubiaceae	Asperula	stricta	nospiny_subshrub	0.1	Sivrihisar	Eskişehir	39.466667, 31.583333	Balpinar et al. 2018
28	Fabaceae	Astragalus	lydius	perennial forb	0.1	Sivrihisar	Eskişehir	39.466667, 31.583333	Balpinar et al. 2018
28	Fabaceae	Astragalus	microcephalus	spiny_subshrub	2.5	Sivrihisar	Eskişehir	39.466667, 31.583333	Balpinar et al. 2018
28	Fabaceae	Astragalus	plumosus	spiny_subshrub	62.5	Sivrihisar	Eskişehir	39.466667, 31.583333	Balpinar et al. 2018
28	Brassicaceae	Aubrieta	anamasica	perennial forb	0.1	Sivrihisar	Eskişehir	39.466667, 31.583333	Balpinar et al. 2018
28	Poaceae	Bungea	trifida	perennial grass	0.1	Sivrihisar	Eskişehir	39.466667, 31.583333	Balpinar et al. 2018
28	Geraniaceae	Erodium	cicutarium	annuals	0.1	Sivrihisar	Eskişehir	39.466667, 31.583333	Balpinar et al. 2018
28	Apiaceae	Eryngium	campestre	perennial forb	0.1	Sivrihisar	Eskişehir	39.466667, 31.583333	Balpinar et al. 2018
28	Plantaginaceae	Globularia	orientalis	perennial forb	2.5	Sivrihisar	Eskişehir	39.466667, 31.583333	Balpinar et al. 2018
28	Fabaceae	Hedysarum	varium	perennial forb	0.1	Sivrihisar	Eskişehir	39.466667, 31.583333	Balpinar et al. 2018
28	Papaveraceae	Hypecoum	procumbens	annuals	0.1	Sivrihisar	Eskişehir	39.466667, 31.583333	Balpinar et al. 2018
28	Iridaceae	Iris	schachtii	geophyte	0.1	Sivrihisar	Eskişehir	39.466667, 31.583333	Balpinar et al. 2018
28	Boraginaceae	Lappula	barbata	perennial forb	0.1	Sivrihisar	Eskişehir	39.466667, 31.583333	Balpinar et al. 2018
28	Boraginaceae	Moltkia	coerulea	perennial forb	0.1	Sivrihisar	Eskişehir	39.466667, 31.583333	Balpinar et al. 2018
28	Orobanchaceae	Orobanche	cilicica	perennial forb	0.1	Sivrihisar	Eskişehir	39.466667, 31.583333	Balpinar et al. 2018
28	Caryophyllaceae	Paronychia	kurdica	perennial forb	0.1	Sivrihisar	Eskişehir	39.466667, 31.583333	Balpinar et al. 2018
28	Poaceae	Poa	bulbosa	perennial grass	0.1	Sivrihisar	Eskişehir	39.466667, 31.583333	Balpinar et al. 2018
28	Rosaceae	Potentilla	recta	perennial forb	0.1	Sivrihisar	Eskişehir	39.466667, 31.583333	Balpinar et al. 2018
28	Lamiaceae	Salvia	cryptantha	perennial forb	37.5	Sivrihisar	Eskişehir	39.466667, 31.583333	Balpinar et al. 2018
28	Asteraceae	Scorzonera	suberosa	perennial forb	0.1	Sivrihisar	Eskişehir	39.466667, 31.583333	Balpinar et al. 2018
28	Brassicaceae	Sisymbrium	altissimum	annuals	0.1	Sivrihisar	Eskişehir	39.466667, 31.583333	Balpinar et al. 2018
28	Asteraceae	Tragopogon	coloratus	perennial forb	0.1	Sivrihisar	Eskişehir	39.466667, 31.583333	Balpinar et al. 2018
20	Asteraceae	Achillea	setacea	perennial forb	2.5	Sivrihisar	Eskişehir	39.899562, 31.118791	Balpinar et al. 2018
20	Brassicaceae	Alyssum	murale	perennial forb	2.5	Sivrihisar	Eskişehir	39.899562, 31.118791	Balpinar et al. 2018
20	Rosaceae	Amelanchier	parviflora	nospiny_subshrub	15	Sivrihisar	Eskişehir	39.899562, 31.118791	Balpinar et al. 2018
20	Berberidaceae	Berberis	crataegina	spiny_subshrub	2.5	Sivrihisar	Eskişehir	39.899562, 31.118791	Balpinar et al. 2018
20	Cistaceae	Cistus	laurifolius	nospiny_subshrub	87.5	Sivrihisar	Eskişehir	39.899562, 31.118791	Balpinar et al. 2018
20	Rosaceae	Cotoneaster	nummularius	nospiny_subshrub	2.5	Sivrihisar	Eskişehir	39.899562, 31.118791	Balpinar et al. 2018
20	Rosaceae	Crataegus	orientalis	resprouter tree	15	Sivrihisar	Eskişehir	39.899562, 31.118791	Balpinar et al. 2018
20	Thymelaeaceae	Daphne	oleoides	nospiny_subshrub	2.5	Sivrihisar	Eskişehir	39.899562, 31.118791	Balpinar et al. 2018
20	Plantaginaceae	Globularia	trichosantha	perennial forb	2.5	Sivrihisar	Eskişehir	39.899562, 31.118791	Balpinar et al. 2018
20	Hypericaceae	Hypericum	linarioides	perennial forb	2.5	Sivrihisar	Eskişehir	39.899562, 31.118791	Balpinar et al. 2018
20	Hypericaceae	Hypericum	scabrum	perennial forb	2.5	Sivrihisar	Eskişehir	39.899562, 31.118791	Balpinar et al. 2018
20	Cupressaceae	Juniperus	oxycedrus	seeder tree	15	Sivrihisar	Eskişehir	39.899562, 31.118791	Balpinar et al. 2018
20	Poaceae	Koeleria	cristata	perennial grass	2.5	Sivrihisar	Eskişehir	39.899562, 31.118791	Balpinar et al. 2018
20	Fabaceae	Lathyrus	digitatus	perennial forb	2.5	Sivrihisar	Eskişehir	39.899562, 31.118791	Balpinar et al. 2018
20	Caryophyllaceae	Minuartia	anatolica	perennial forb	2.5	Sivrihisar	Eskişehir	39.899562, 31.118791	Balpinar et al. 2018
20	Plantaginaceae	Plantago	lanceolata	perennial forb	2.5	Sivrihisar	Eskişehir	39.899562, 31.118791	Balpinar et al. 2018
20	Lamiaceae	Prunella	laciniata	perennial forb	2.5	Sivrihisar	Eskişehir	39.899562, 31.118791	Balpinar et al. 2018
20	Rosaceae	Prunus	spinosa	resprouter tree	2.5	Sivrihisar	Eskişehir	39.899562, 31.118791	Balpinar et al. 2018
20	Rosaceae	Pyracantha	coccinea	spiny_subshrub	2.5	Sivrihisar	Eskişehir	39.899562, 31.118791	Balpinar et al. 2018
20	Ranunculaceae	Ranunculus	illyricus	perennial forb	2.5	Sivrihisar	Eskişehir	39.899562, 31.118791	Balpinar et al. 2018
20	Rosaceae	Rosa	canina	spiny_subshrub	15	Sivrihisar	Eskişehir	39.899562, 31.118791	Balpinar et al. 2018
20	Rosaceae	Sanguisorba	minor	perennial forb	2.5	Sivrihisar	Eskişehir	39.899562, 31.118791	Balpinar et al. 2018
20	Caryophyllaceae	Silene	italica	perennial forb	2.5	Sivrihisar	Eskişehir	39.899562, 31.118791	Balpinar et al. 2018
20	Fabaceae	Trifolium	physodes	perennial forb	2.5	Sivrihisar	Eskişehir	39.899562, 31.118791	Balpinar et al. 2018
20	Fabaceae	Trigonella	spruneriana	annuals	2.5	Sivrihisar	Eskişehir	39.899562, 31.118791	Balpinar et al. 2018
20	Plantaginaceae	Veronica	multifida	nospiny_subshrub	2.5	Sivrihisar	Eskişehir	39.899562, 31.118791	Balpinar et al. 2018
17	Plumbaginaceae	Acantholimon	acerosum	nospiny_subshrub	2.5	Sivrihisar	Eskişehir	39.990659, 31.346898	Balpinar et al. 2018
17	Ranunculaceae	Adonis	flammea	annuals	0.1	Sivrihisar	Eskişehir	39.990659, 31.346898	Balpinar et al. 2018
17	Primulaceae	Androsace	maxima	annuals	0.1	Sivrihisar	Eskişehir	39.990659, 31.346898	Balpinar et al. 2018
17	Asteraceae	Anthemis	cretica	perennial forb	0.1	Sivrihisar	Eskişehir	39.990659, 31.346898	Balpinar et al. 2018
17	Fabaceae	Astragalus	condensatus	spiny_subshrub	87.5	Sivrihisar	Eskişehir	39.990659, 31.346898	Balpinar et al. 2018
17	Poaceae	Bromus	tectorum	annuals	0.1	Sivrihisar	Eskişehir	39.990659, 31.346898	Balpinar et al. 2018
17	Rubiaceae	Cruciata	taurica	perennial forb	0.1	Sivrihisar	Eskişehir	39.990659, 31.346898	Balpinar et al. 2018
17	Brassicaceae	Erysimum	crassipes	perennial forb	0.1	Sivrihisar	Eskişehir	39.990659, 31.346898	Balpinar et al. 2018
17	Euphorbiaceae	Euphorbia	anacampseros	perennial forb	0.1	Sivrihisar	Eskişehir	39.990659, 31.346898	Balpinar et al. 2018
17	Cistaceae	Fumana	arabica	perennial forb	0.1	Sivrihisar	Eskişehir	39.990659, 31.346898	Balpinar et al. 2018
17	Plantaginaceae	Globularia	orientalis	perennial forb	37.5	Sivrihisar	Eskişehir	39.990659, 31.346898	Balpinar et al. 2018
17	Hypericaceae	Hypericum	origanifolium	perennial forb	0.1	Sivrihisar	Eskişehir	39.990659, 31.346898	Balpinar et al. 2018
17	Cupressaceae	Juniperus	oxycedrus	seeder tree	2.5	Sivrihisar	Eskişehir	39.990659, 31.346898	Balpinar et al. 2018
17	Linaceae	Linum	nodiflorum	annuals	0.1	Sivrihisar	Eskişehir	39.990659, 31.346898	Balpinar et al. 2018
17	Fabaceae	Medicago	rigidula	annuals	0.1	Sivrihisar	Eskişehir	39.990659, 31.346898	Balpinar et al. 2018
17	Caryophyllaceae	Paronychia	condensata	perennial forb	0.1	Sivrihisar	Eskişehir	39.990659, 31.346898	Balpinar et al. 2018
17	Poaceae	Phleum	subulatum	annuals	0.1	Sivrihisar	Eskişehir	39.990659, 31.346898	Balpinar et al. 2018
17	Poaceae	Phlomis	armeniaca	perennial grass	0.1	Sivrihisar	Eskişehir	39.990659, 31.346898	Balpinar et al. 2018
17	Poaceae	Poa	timoleontis	perennial grass	0.1	Sivrihisar	Eskişehir	39.990659, 31.346898	Balpinar et al. 2018
17	Polygalaceae	Polygala	anatolica	perennial forb	0.1	Sivrihisar	Eskişehir	39.990659, 31.346898	Balpinar et al. 2018
17	Lamiaceae	Salvia	cadmica	perennial forb	0.1	Sivrihisar	Eskişehir	39.990659, 31.346898	Balpinar et al. 2018
17	Asteraceae	Scorzonera	eriophora	perennial forb	0.1	Sivrihisar	Eskişehir	39.990659, 31.346898	Balpinar et al. 2018
17	Caryophyllaceae	Silene	lydia	annuals	0.1	Sivrihisar	Eskişehir	39.990659, 31.346898	Balpinar et al. 2018
17	Caryophyllaceae	Silene	macrodanta	annuals	0.1	Sivrihisar	Eskişehir	39.990659, 31.346898	Balpinar et al. 2018
17	Lamiaceae	Stachys	cretica	perennial forb	0.1	Sivrihisar	Eskişehir	39.990659, 31.346898	Balpinar et al. 2018
17	Lamiaceae	Teucrium	chamaedrys	perennial forb	0.1	Sivrihisar	Eskişehir	39.990659, 31.346898	Balpinar et al. 2018
17	Lamiaceae	Thymus	argaeus	nospiny_subshrub	0.1	Sivrihisar	Eskişehir	39.990659, 31.346898	Balpinar et al. 2018
17	Lamiaceae	Thymus	longicaulis	nospiny_subshrub	0.1	Sivrihisar	Eskişehir	39.990659, 31.346898	Balpinar et al. 2018
17	Plantaginaceae	Veronica	pectinata	perennial forb	0.1	Sivrihisar	Eskişehir	39.990659, 31.346898	Balpinar et al. 2018
4	Boraginaceae	Alkanna	orientalis	perennial forb	15	Sivrihisar	Eskişehir	39.809863, 31.688211	Balpinar et al. 2018
4	Brassicaceae	Alyssum	minus	annuals	0.1	Sivrihisar	Eskişehir	39.809863, 31.688211	Balpinar et al. 2018
4	Brassicaceae	Alyssum	murale	perennial forb	0.1	Sivrihisar	Eskişehir	39.809863, 31.688211	Balpinar et al. 2018
4	Asteraceae	Anthemis	cretica	perennial forb	0.1	Sivrihisar	Eskişehir	39.809863, 31.688211	Balpinar et al. 2018
4	Asteraceae	Anthemis	tinctoria	perennial forb	37.5	Sivrihisar	Eskişehir	39.809863, 31.688211	Balpinar et al. 2018
4	Asteraceae	Anthemis	tinctoria	perennial forb	0.1	Sivrihisar	Eskişehir	39.809863, 31.688211	Balpinar et al. 2018
4	Brassicaceae	Arabis	nova	annuals	0.1	Sivrihisar	Eskişehir	39.809863, 31.688211	Balpinar et al. 2018
4	Asteraceae	Artemisia	santonicum	nospiny_subshrub	2.5	Sivrihisar	Eskişehir	39.809863, 31.688211	Balpinar et al. 2018
4	Asteraceae	Artemisia	scoparia	perennial forb	0.1	Sivrihisar	Eskişehir	39.809863, 31.688211	Balpinar et al. 2018
4	Fabaceae	Astragalus	angustifolius	spiny_subshrub	37.5	Sivrihisar	Eskişehir	39.809863, 31.688211	Balpinar et al. 2018
4	Fabaceae	Astragalus	microcephalus	spiny_subshrub	0.1	Sivrihisar	Eskişehir	39.809863, 31.688211	Balpinar et al. 2018
4	Asteraceae	Centaurea	pichleri	perennial forb	0.1	Sivrihisar	Eskişehir	39.809863, 31.688211	Balpinar et al. 2018
4	Rosaceae	Crataegus	monogyna	spiny_subshrub	0.1	Sivrihisar	Eskişehir	39.809863, 31.688211	Balpinar et al. 2018
4	Rubiaceae	Cruciata	taurica	perennial forb	0.1	Sivrihisar	Eskişehir	39.809863, 31.688211	Balpinar et al. 2018
4	Geraniaceae	Erodium	hoefftianu	annuals	0.1	Sivrihisar	Eskişehir	39.809863, 31.688211	Balpinar et al. 2018
4	Brassicaceae	Erophila	verna	annuals	0.1	Sivrihisar	Eskişehir	39.809863, 31.688211	Balpinar et al. 2018
4	Apiaceae	Eryngium	campestre	perennial forb	0.1	Sivrihisar	Eskişehir	39.809863, 31.688211	Balpinar et al. 2018
4	Euphorbiaceae	Euphorbia	anacampseros	perennial forb	0.1	Sivrihisar	Eskişehir	39.809863, 31.688211	Balpinar et al. 2018
4	Geraniaceae	Geranium	lucidum	annuals	0.1	Sivrihisar	Eskişehir	39.809863, 31.688211	Balpinar et al. 2018
4	Caryophyllaceae	Holosteum	umbellatum	annuals	0.1	Sivrihisar	Eskişehir	39.809863, 31.688211	Balpinar et al. 2018
4	Poaceae	Koeleria	cristata	perennial grass	0.1	Sivrihisar	Eskişehir	39.809863, 31.688211	Balpinar et al. 2018
4	Lamiaceae	Lamium	amplexicaule	annuals	0.1	Sivrihisar	Eskişehir	39.809863, 31.688211	Balpinar et al. 2018
4	Lamiaceae	Lamium	garganicum	perennial forb	0.1	Sivrihisar	Eskişehir	39.809863, 31.688211	Balpinar et al. 2018
4	Fabaceae	Lathyrus	cicera	annuals	0.1	Sivrihisar	Eskişehir	39.809863, 31.688211	Balpinar et al. 2018
4	Fabaceae	Lotus	aegaeus	perennial forb	0.1	Sivrihisar	Eskişehir	39.809863, 31.688211	Balpinar et al. 2018
4	Caryophyllaceae	Minuartia	juniperina	perennial forb	0.1	Sivrihisar	Eskişehir	39.809863, 31.688211	Balpinar et al. 2018
4	Caryophyllaceae	Moenchia	mantica	annuals	0.1	Sivrihisar	Eskişehir	39.809863, 31.688211	Balpinar et al. 2018
4	Boraginaceae	Myosotis	ramosissima	annuals	0.1	Sivrihisar	Eskişehir	39.809863, 31.688211	Balpinar et al. 2018
4	Fabaceae	Onobrychis	armena	perennial forb	2.5	Sivrihisar	Eskişehir	39.809863, 31.688211	Balpinar et al. 2018
4	Caryophyllaceae	Paronychia	kurdica	perennial forb	0.1	Sivrihisar	Eskişehir	39.809863, 31.688211	Balpinar et al. 2018
4	Rosaceae	Potentilla	recta	perennial forb	0.1	Sivrihisar	Eskişehir	39.809863, 31.688211	Balpinar et al. 2018
4	Ranunculaceae	Ranunculus	reuterianus	annuals	0.1	Sivrihisar	Eskişehir	39.809863, 31.688211	Balpinar et al. 2018
4	Polygonaceae	Rumex	acetosella	perennial forb	0.1	Sivrihisar	Eskişehir	39.809863, 31.688211	Balpinar et al. 2018
4	Poaceae	Stipa	pontica	perennial grass	0.1	Sivrihisar	Eskişehir	39.809863, 31.688211	Balpinar et al. 2018
4	Brassicaceae	Thlaspi	perfoliatum	annuals	0.1	Sivrihisar	Eskişehir	39.809863, 31.688211	Balpinar et al. 2018
4	Plantaginaceae	Veronica	grisebachii	annuals	0.1	Sivrihisar	Eskişehir	39.809863, 31.688211	Balpinar et al. 2018
4	Plantaginaceae	Veronica	triphyllos	annuals	0.1	Sivrihisar	Eskişehir	39.809863, 31.688211	Balpinar et al. 2018
4	Fabaceae	Vicia	lathyroides	annuals	0.1	Sivrihisar	Eskişehir	39.809863, 31.688211	Balpinar et al. 2018
4	Violaceae	Viola	parvula	annuals	0.1	Sivrihisar	Eskişehir	39.809863, 31.688211	Balpinar et al. 2018
53	Plumbaginaceae	Acantholimon	acerosum	nospiny_subshrub	4.71	Kervansaray, Geyicek, Naldoken, and Kartal	Kırşehir	39.137045, 34.301880	Aydoğdu et al.1999
53	Asteraceae	Achillea	sintenisii	perennial forb	7.4	Kervansaray, Geyicek, Naldoken, and Kartal	Kırşehir	39.137045, 34.301880	Aydoğdu et al.1999
53	Amaryllidaceae	Allium	pseudoflavum	perennial forb	0.2	Kervansaray, Geyicek, Naldoken, and Kartal	Kırşehir	39.137045, 34.301880	Aydoğdu et al.1999
53	Amaryllidaceae	Allium	scorodoprasum	perennial forb	0.9	Kervansaray, Geyicek, Naldoken, and Kartal	Kırşehir	39.137045, 34.301880	Aydoğdu et al.1999
53	Brassicaceae	Alyssum	paphlagonicum	perennial forb	0.7	Kervansaray, Geyicek, Naldoken, and Kartal	Kırşehir	39.137045, 34.301880	Aydoğdu et al.1999
53	Brassicaceae	Alyssum	lepidoto-stellatum	perennial forb	3.58	Kervansaray, Geyicek, Naldoken, and Kartal	Kırşehir	39.137045, 34.301880	Aydoğdu et al.1999
53	Brassicaceae	Alyssum	pateri	perennial forb	0.8	Kervansaray, Geyicek, Naldoken, and Kartal	Kırşehir	39.137045, 34.301880	Aydoğdu et al.1999
53	Brassicaceae	Anchonium	elichrustfolium	perennial grass	0.3	Kervansaray, Geyicek, Naldoken, and Kartal	Kırşehir	39.137045, 34.301880	Aydoğdu et al.1999
53	Asteraceae	Anthemis	cretica	perennial forb	0.99	Kervansaray, Geyicek, Naldoken, and Kartal	Kırşehir	39.137045, 34.301880	Aydoğdu et al.1999
53	Asteraceae	Anthemis	wiedemanniana	annuals	0.6	Kervansaray, Geyicek, Naldoken, and Kartal	Kırşehir	39.137045, 34.301880	Aydoğdu et al.1999
53	Poaceae	Apera	intermedia		0	Kervansaray, Geyicek, Naldoken, and Kartal	Kırşehir	39.137045, 34.301880	Aydoğdu et al.1999
53	Rubiaceae	Asperula	stricta	nospiny_subshrub	0.49	Kervansaray, Geyicek, Naldoken, and Kartal	Kırşehir	39.137045, 34.301880	Aydoğdu et al.1999
53	Xanthorrhoeaceae	Asphodeline	damascena	perennial forb	8.86	Kervansaray, Geyicek, Naldoken, and Kartal	Kırşehir	39.137045, 34.301880	Aydoğdu et al.1999
53	Fabaceae	Astragalus	condensatus	spiny_subshrub	24.9	Kervansaray, Geyicek, Naldoken, and Kartal	Kırşehir	39.137045, 34.301880	Aydoğdu et al.1999
53	Fabaceae	Astragalus	lydius	perennial forb	0.3	Kervansaray, Geyicek, Naldoken, and Kartal	Kırşehir	39.137045, 34.301880	Aydoğdu et al.1999
53	Fabaceae	Astragalus	micropterus	spiny_subshrub	4.71	Kervansaray, Geyicek, Naldoken, and Kartal	Kırşehir	39.137045, 34.301880	Aydoğdu et al.1999
53	Fabaceae	Astragalus	ornithopoides	perennial forb	0.69	Kervansaray, Geyicek, Naldoken, and Kartal	Kırşehir	39.137045, 34.301880	Aydoğdu et al.1999
53	Campanulaceae	Asyneuma	limonifolium	perennial forb	1.35	Kervansaray, Geyicek, Naldoken, and Kartal	Kırşehir	39.137045, 34.301880	Aydoğdu et al.1999
53	Poaceae	Briza	humulis	annuals	0.7	Kervansaray, Geyicek, Naldoken, and Kartal	Kırşehir	39.137045, 34.301880	Aydoğdu et al.1999
53	Poaceae	Bromus	japonicus	annuals	1.58	Kervansaray, Geyicek, Naldoken, and Kartal	Kırşehir	39.137045, 34.301880	Aydoğdu et al.1999
53	Poaceae	Bromus	tectorum	annuals	0.6	Kervansaray, Geyicek, Naldoken, and Kartal	Kırşehir	39.137045, 34.301880	Aydoğdu et al.1999
53	Poaceae	Bromus	tomentellus	perennial grass	2.82	Kervansaray, Geyicek, Naldoken, and Kartal	Kırşehir	39.137045, 34.301880	Aydoğdu et al.1999
53	Apiaceae	Bupleurum	sulphureum	annuals	0.4	Kervansaray, Geyicek, Naldoken, and Kartal	Kırşehir	39.137045, 34.301880	Aydoğdu et al.1999
53	Rubiaceae	Callipeltis	cucullaria	annuals	0.6	Kervansaray, Geyicek, Naldoken, and Kartal	Kırşehir	39.137045, 34.301880	Aydoğdu et al.1999
53	Asteraceae	Centaurea	paphlagonica	annuals	0.67	Kervansaray, Geyicek, Naldoken, and Kartal	Kırşehir	39.137045, 34.301880	Aydoğdu et al.1999
53	Asteraceae	Centaurea	urvillei	perennial forb	1.2	Kervansaray, Geyicek, Naldoken, and Kartal	Kırşehir	39.137045, 34.301880	Aydoğdu et al.1999
53	Asteraceae	Centaurea	virgata	perennial grass	0.5	Kervansaray, Geyicek, Naldoken, and Kartal	Kırşehir	39.137045, 34.301880	Aydoğdu et al.1999
53	Compositae	Crepis	macropus	perennial forb	6.06	Kervansaray, Geyicek, Naldoken, and Kartal	Kırşehir	39.137045, 34.301880	Aydoğdu et al.1999
53	Asteraceae	Crupina	crupinastrum	annuals	0.5	Kervansaray, Geyicek, Naldoken, and Kartal	Kırşehir	39.137045, 34.301880	Aydoğdu et al.1999
53	Ranunculaceae	Delphinium	dasystachyum	perennial forb	0.2	Kervansaray, Geyicek, Naldoken, and Kartal	Kırşehir	39.137045, 34.301880	Aydoğdu et al.1999
53	Caryophyllaceae	Dianthus	anatolicus	perennial forb	0.1	Kervansaray, Geyicek, Naldoken, and Kartal	Kırşehir	39.137045, 34.301880	Aydoğdu et al.1999
53	Caryophyllaceae	Dianthus	zonatus	perennial forb	0.7	Kervansaray, Geyicek, Naldoken, and Kartal	Kırşehir	39.137045, 34.301880	Aydoğdu et al.1999
53	Fabaceae	Ebenus	laguroides	perennial grass	4.04	Kervansaray, Geyicek, Naldoken, and Kartal	Kırşehir	39.137045, 34.301880	Aydoğdu et al.1999
53	Poaceae	Elymus	lazicus	perennial grass	19.73	Kervansaray, Geyicek, Naldoken, and Kartal	Kırşehir	39.137045, 34.301880	Aydoğdu et al.1999
53	Apiaceae	Eryngium	campestre	perennial forb	1	Kervansaray, Geyicek, Naldoken, and Kartal	Kırşehir	39.137045, 34.301880	Aydoğdu et al.1999
53	Brassicaceae	Erysimum	thrysoideum	nospiny_subshrub	0.4	Kervansaray, Geyicek, Naldoken, and Kartal	Kırşehir	39.137045, 34.301880	Aydoğdu et al.1999
53	Brassicaceae	Erysimum	crassipes	perennial forb	0.2	Kervansaray, Geyicek, Naldoken, and Kartal	Kırşehir	39.137045, 34.301880	Aydoğdu et al.1999
53	Euphorbiaceae	Euphorbia	anacamperos	perennial forb	0.8	Kervansaray, Geyicek, Naldoken, and Kartal	Kırşehir	39.137045, 34.301880	Aydoğdu et al.1999
53	Euphorbiaceae	Euphorbia	macroclada	perennial grass	0.5	Kervansaray, Geyicek, Naldoken, and Kartal	Kırşehir	39.137045, 34.301880	Aydoğdu et al.1999
53	Apiaceae	Ferula	rigidula	perennial forb	1	Kervansaray, Geyicek, Naldoken, and Kartal	Kırşehir	39.137045, 34.301880	Aydoğdu et al.1999
53	Poaceae	Festuca	valesiaca	perennial grass	13.12	Kervansaray, Geyicek, Naldoken, and Kartal	Kırşehir	39.137045, 34.301880	Aydoğdu et al.1999
53	Rubiaceae	Galium	floribundum	perennial grass	1.28	Kervansaray, Geyicek, Naldoken, and Kartal	Kırşehir	39.137045, 34.301880	Aydoğdu et al.1999
53	Rubiaceae	Galium	incanum	perennial forb	0.5	Kervansaray, Geyicek, Naldoken, and Kartal	Kırşehir	39.137045, 34.301880	Aydoğdu et al.1999
53	Fabaceae	Genista	albida	nospiny_subshrub	7.12	Kervansaray, Geyicek, Naldoken, and Kartal	Kırşehir	39.137045, 34.301880	Aydoğdu et al.1999
53	Plantaginaceae	Globularia	orientalis	perennial forb	2.02	Kervansaray, Geyicek, Naldoken, and Kartal	Kırşehir	39.137045, 34.301880	Aydoğdu et al.1999
53	Cistaceae	Helianthemum	ledifolium	annuals	1.28	Kervansaray, Geyicek, Naldoken, and Kartal	Kırşehir	39.137045, 34.301880	Aydoğdu et al.1999
53	Hypericaceae	Hypericum	origanifolium	perennial forb	0.4	Kervansaray, Geyicek, Naldoken, and Kartal	Kırşehir	39.137045, 34.301880	Aydoğdu et al.1999
53	Asteraceae	Inula	anatolica	perennial forb	1.35	Kervansaray, Geyicek, Naldoken, and Kartal	Kırşehir	39.137045, 34.301880	Aydoğdu et al.1999
53	Poaceae	Koeleria	cristata	perennial grass	2.72	Kervansaray, Geyicek, Naldoken, and Kartal	Kırşehir	39.137045, 34.301880	Aydoğdu et al.1999
53	Asteraceae	Leontodon	asperrimus	perennial forb	0.2	Kervansaray, Geyicek, Naldoken, and Kartal	Kırşehir	39.137045, 34.301880	Aydoğdu et al.1999
53	Asteraceae	Logfia	arvensis	annuals	1.2	Kervansaray, Geyicek, Naldoken, and Kartal	Kırşehir	39.137045, 34.301880	Aydoğdu et al.1999
53	Lamiaceae	Marrubium	parviflorum	perennial forb	0.2	Kervansaray, Geyicek, Naldoken, and Kartal	Kırşehir	39.137045, 34.301880	Aydoğdu et al.1999
53	Poaceae	Melica	penicillaris	perennial grass	0.59	Kervansaray, Geyicek, Naldoken, and Kartal	Kırşehir	39.137045, 34.301880	Aydoğdu et al.1999
53	Caryophyllaceae	Minuartia	anatolica	perennial forb	0.4	Kervansaray, Geyicek, Naldoken, and Kartal	Kırşehir	39.137045, 34.301880	Aydoğdu et al.1999
53	Caryophyllaceae	Minuartia	hamata	annuals	0.8	Kervansaray, Geyicek, Naldoken, and Kartal	Kırşehir	39.137045, 34.301880	Aydoğdu et al.1999
53	Ranunculaceae	Nigella	arvensis	annuals	0.5	Kervansaray, Geyicek, Naldoken, and Kartal	Kırşehir	39.137045, 34.301880	Aydoğdu et al.1999
53	Fabaceae	Onobrychis	armena	perennial forb	2.22	Kervansaray, Geyicek, Naldoken, and Kartal	Kırşehir	39.137045, 34.301880	Aydoğdu et al.1999
53	Boraginaceae	Onosma	tauricum		0	Kervansaray, Geyicek, Naldoken, and Kartal	Kırşehir	39.137045, 34.301880	Aydoğdu et al.1999
53	Caryophyllaceae	Paronychia	kurdica	perennial forb	0.5	Kervansaray, Geyicek, Naldoken, and Kartal	Kırşehir	39.137045, 34.301880	Aydoğdu et al.1999
53	Poaceae	Phlomis	armeniaca	perennial grass	0.3	Kervansaray, Geyicek, Naldoken, and Kartal	Kırşehir	39.137045, 34.301880	Aydoğdu et al.1999
53	Poaceae	Poa	alpina	perennial grass	0.87	Kervansaray, Geyicek, Naldoken, and Kartal	Kırşehir	39.137045, 34.301880	Aydoğdu et al.1999
53	Poaceae	Poa	bulbosa	perennial grass	4.05	Kervansaray, Geyicek, Naldoken, and Kartal	Kırşehir	39.137045, 34.301880	Aydoğdu et al.1999
53	Apiaceae	Prangos	meliocarpoides	perennial forb	1.57	Kervansaray, Geyicek, Naldoken, and Kartal	Kırşehir	39.137045, 34.301880	Aydoğdu et al.1999
53	Lamiaceae	Salvia	blepharochlaena	nospiny_subshrub	0.67	Kervansaray, Geyicek, Naldoken, and Kartal	Kırşehir	39.137045, 34.301880	Aydoğdu et al.1999
53	Lamiaceae	Salvia	candissima	perennial forb	0.69	Kervansaray, Geyicek, Naldoken, and Kartal	Kırşehir	39.137045, 34.301880	Aydoğdu et al.1999
53	Lamiaceae	Salvia	cryptantha	perennial forb	4.04	Kervansaray, Geyicek, Naldoken, and Kartal	Kırşehir	39.137045, 34.301880	Aydoğdu et al.1999
53	Lamiaceae	Salvia	hypargyrera	perennial forb	0.67	Kervansaray, Geyicek, Naldoken, and Kartal	Kırşehir	39.137045, 34.301880	Aydoğdu et al.1999
53	Lamiaceae	Salvia	modesta	perennial forb	0.4	Kervansaray, Geyicek, Naldoken, and Kartal	Kırşehir	39.137045, 34.301880	Aydoğdu et al.1999
53	Caprifoliaceae	Scabiosa	argentea	perennial forb	0.8	Kervansaray, Geyicek, Naldoken, and Kartal	Kırşehir	39.137045, 34.301880	Aydoğdu et al.1999
53	Caprifoliaceae	Scabiosa	rotata	perennial forb	0.4	Kervansaray, Geyicek, Naldoken, and Kartal	Kırşehir	39.137045, 34.301880	Aydoğdu et al.1999
53	Apiaceae	Scandix	pecten-veneris	annuals	0.6	Kervansaray, Geyicek, Naldoken, and Kartal	Kırşehir	39.137045, 34.301880	Aydoğdu et al.1999
53	Asteraceae	Scariola	orientalis	perennial forb	0.3	Kervansaray, Geyicek, Naldoken, and Kartal	Kırşehir	39.137045, 34.301880	Aydoğdu et al.1999
53	Asteraceae	Scorzonera	tomentosa	perennial forb	3.37	Kervansaray, Geyicek, Naldoken, and Kartal	Kırşehir	39.137045, 34.301880	Aydoğdu et al.1999
53	Lamiaceae	Scutellaria	orientalis	perennial forb	0.2	Kervansaray, Geyicek, Naldoken, and Kartal	Kırşehir	39.137045, 34.301880	Aydoğdu et al.1999
53	Crassulaceae	Sedum	acre	nospiny_subshrub	1.1	Kervansaray, Geyicek, Naldoken, and Kartal	Kırşehir	39.137045, 34.301880	Aydoğdu et al.1999
53	Lamiaceae	Sideritis	galatica	nospiny_subshrub	1.35	Kervansaray, Geyicek, Naldoken, and Kartal	Kırşehir	39.137045, 34.301880	Aydoğdu et al.1999
53	Lamiaceae	Sideritis	montana	annuals	0.7	Kervansaray, Geyicek, Naldoken, and Kartal	Kırşehir	39.137045, 34.301880	Aydoğdu et al.1999
53	Caryophyllaceae	Silene	spergulifolia		0	Kervansaray, Geyicek, Naldoken, and Kartal	Kırşehir	39.137045, 34.301880	Aydoğdu et al.1999
53	Poaceae	Stipa	capillata	perennial grass	1.55	Kervansaray, Geyicek, Naldoken, and Kartal	Kırşehir	39.137045, 34.301880	Aydoğdu et al.1999
53	Lamiaceae	Teucrium	chamaedrys	perennial forb	0.4	Kervansaray, Geyicek, Naldoken, and Kartal	Kırşehir	39.137045, 34.301880	Aydoğdu et al.1999
53	Lamiaceae	Teucrium	polium	nospiny_subshrub	2.25	Kervansaray, Geyicek, Naldoken, and Kartal	Kırşehir	39.137045, 34.301880	Aydoğdu et al.1999
53	Lamiaceae	Thymus	sipyleus	nospiny_subshrub	20.15	Kervansaray, Geyicek, Naldoken, and Kartal	Kırşehir	39.137045, 34.301880	Aydoğdu et al.1999
53	Apiaceae	Torilis	leptophylla	annuals	0.8	Kervansaray, Geyicek, Naldoken, and Kartal	Kırşehir	39.137045, 34.301880	Aydoğdu et al.1999
53	Fabaceae	Trigonella	velutina	annuals	0.3	Kervansaray, Geyicek, Naldoken, and Kartal	Kırşehir	39.137045, 34.301880	Aydoğdu et al.1999
53	Scrophulariaceae	Verbascum	cherianthifolium	perennial forb	0.9	Kervansaray, Geyicek, Naldoken, and Kartal	Kırşehir	39.137045, 34.301880	Aydoğdu et al.1999
53	Scrophulariaceae	Verbascum	vulcanicum	annuals	0.6	Kervansaray, Geyicek, Naldoken, and Kartal	Kırşehir	39.137045, 34.301880	Aydoğdu et al.1999
53	Plantaginaceae	Veronica	multifida	nospiny_subshrub	0.5	Kervansaray, Geyicek, Naldoken, and Kartal	Kırşehir	39.137045, 34.301880	Aydoğdu et al.1999
53	Asteraceae	Xeranthemum	annuum	annuals	1	Kervansaray, Geyicek, Naldoken, and Kartal	Kırşehir	39.137045, 34.301880	Aydoğdu et al.1999
53	Lamiaceae	Ziziphora	tenuior	annuals	0.4	Kervansaray, Geyicek, Naldoken, and Kartal	Kırşehir	39.137045, 34.301880	Aydoğdu et al.1999
52	Plumbaginaceae	Acantholimon	acerosum	nospiny_subshrub	6.6	around Seyfe Lake	Kırşehir	39.274582, 34.472755	Aydoğdu et al.1999
52	Asteraceae	Achillea	sintenisii	perennial forb	0	around Seyfe Lake	Kırşehir	39.274582, 34.472755	Aydoğdu et al.1999
52	Amaryllidaceae	Allium	pseudoflavum		0	around Seyfe Lake	Kırşehir	39.274582, 34.472755	Aydoğdu et al.1999
52	Amaryllidaceae	Allium	scorodoprasum	perennial forb	0.7	around Seyfe Lake	Kırşehir	39.274582, 34.472755	Aydoğdu et al.1999
52	Brassicaceae	Alyssum	paphlagonicum		0	around Seyfe Lake	Kırşehir	39.274582, 34.472755	Aydoğdu et al.1999
52	Brassicaceae	Alyssum	lepidoto-stellatum	perennial forb	1	around Seyfe Lake	Kırşehir	39.274582, 34.472755	Aydoğdu et al.1999
52	Brassicaceae	Alyssum	pateri	perennial forb	1	around Seyfe Lake	Kırşehir	39.274582, 34.472755	Aydoğdu et al.1999
52	Brassicaceae	Anchonium	elichrustfolium	perennial grass	0.2	around Seyfe Lake	Kırşehir	39.274582, 34.472755	Aydoğdu et al.1999
52	Asteraceae	Anthemis	cretica	perennial forb	1.3	around Seyfe Lake	Kırşehir	39.274582, 34.472755	Aydoğdu et al.1999
52	Asteraceae	Anthemis	wiedemanniana	annuals	0.3	around Seyfe Lake	Kırşehir	39.274582, 34.472755	Aydoğdu et al.1999
52	Poaceae	Apera	intermedia	annuals	0.3	around Seyfe Lake	Kırşehir	39.274582, 34.472755	Aydoğdu et al.1999
52	Rubiaceae	Asperula	stricta	nospiny_subshrub	0.5	around Seyfe Lake	Kırşehir	39.274582, 34.472755	Aydoğdu et al.1999
52	Xanthorrhoeaceae	Asphodeline	damascena	perennial forb	6.3	around Seyfe Lake	Kırşehir	39.274582, 34.472755	Aydoğdu et al.1999
52	Fabaceae	Astragalus	angustifolius	spiny_subshrub	54.7	around Seyfe Lake	Kırşehir	39.274582, 34.472755	Aydoğdu et al.1999
52	Fabaceae	Astragalus	berytius	perennial forb	0.5	around Seyfe Lake	Kırşehir	39.274582, 34.472755	Aydoğdu et al.1999
52	Fabaceae	Astragalus	condensatus	spiny_subshrub	15.5	around Seyfe Lake	Kırşehir	39.274582, 34.472755	Aydoğdu et al.1999
52	Fabaceae	Astragalus	lydius		0	around Seyfe Lake	Kırşehir	39.274582, 34.472755	Aydoğdu et al.1999
52	Fabaceae	Astragalus	micropterus	spiny_subshrub	10	around Seyfe Lake	Kırşehir	39.274582, 34.472755	Aydoğdu et al.1999
52	Fabaceae	Astragalus	ornithopoides	perennial forb	1.7	around Seyfe Lake	Kırşehir	39.274582, 34.472755	Aydoğdu et al.1999
52	Campanulaceae	Asyneuma	limonifolium	perennial forb	2.2	around Seyfe Lake	Kırşehir	39.274582, 34.472755	Aydoğdu et al.1999
52	Poaceae	Briza	humulis		0	around Seyfe Lake	Kırşehir	39.274582, 34.472755	Aydoğdu et al.1999
52	Poaceae	Bromus	japonicus	annuals	0.5	around Seyfe Lake	Kırşehir	39.274582, 34.472755	Aydoğdu et al.1999
52	Poaceae	Bromus	tectorum		0	around Seyfe Lake	Kırşehir	39.274582, 34.472755	Aydoğdu et al.1999
52	Poaceae	Bromus	tomentellus	perennial grass	1.7	around Seyfe Lake	Kırşehir	39.274582, 34.472755	Aydoğdu et al.1999
52	Apiaceae	Bupleurum	sulphureum	annuals	0.3	around Seyfe Lake	Kırşehir	39.274582, 34.472755	Aydoğdu et al.1999
52	Rubiaceae	Callipeltis	cucullaria		0	around Seyfe Lake	Kırşehir	39.274582, 34.472755	Aydoğdu et al.1999
52	Asteraceae	Centaurea	paphlagonica	annuals	1.1	around Seyfe Lake	Kırşehir	39.274582, 34.472755	Aydoğdu et al.1999
52	Asteraceae	Centaurea	urvillei		0	around Seyfe Lake	Kırşehir	39.274582, 34.472755	Aydoğdu et al.1999
52	Asteraceae	Centaurea	virgata	perennial grass	0.5	around Seyfe Lake	Kırşehir	39.274582, 34.472755	Aydoğdu et al.1999
52	Compositae	Crepis	macropus		0	around Seyfe Lake	Kırşehir	39.274582, 34.472755	Aydoğdu et al.1999
52	Asteraceae	Crupina	crupinastrum		0	around Seyfe Lake	Kırşehir	39.274582, 34.472755	Aydoğdu et al.1999
52	Ranunculaceae	Delphinium	dasystachyum		0	around Seyfe Lake	Kırşehir	39.274582, 34.472755	Aydoğdu et al.1999
52	Caryophyllaceae	Dianthus	anatolicus	perennial forb	2.7	around Seyfe Lake	Kırşehir	39.274582, 34.472755	Aydoğdu et al.1999
52	Caryophyllaceae	Dianthus	zonatus		0	around Seyfe Lake	Kırşehir	39.274582, 34.472755	Aydoğdu et al.1999
52	Fabaceae	Ebenus	laguroides		0	around Seyfe Lake	Kırşehir	39.274582, 34.472755	Aydoğdu et al.1999
52	Poaceae	Elymus	lazicus		0	around Seyfe Lake	Kırşehir	39.274582, 34.472755	Aydoğdu et al.1999
52	Apiaceae	Eryngium	campestre	perennial forb	1	around Seyfe Lake	Kırşehir	39.274582, 34.472755	Aydoğdu et al.1999
52	Brassicaceae	Erysimum	thrysoideum		0	around Seyfe Lake	Kırşehir	39.274582, 34.472755	Aydoğdu et al.1999
52	Brassicaceae	Erysimum	crassipes	perennial forb	0.3	around Seyfe Lake	Kırşehir	39.274582, 34.472755	Aydoğdu et al.1999
52	Euphorbiaceae	Euphorbia	anacamperos	perennial forb	0.7	around Seyfe Lake	Kırşehir	39.274582, 34.472755	Aydoğdu et al.1999
52	Euphorbiaceae	Euphorbia	macroclada	perennial grass	0.7	around Seyfe Lake	Kırşehir	39.274582, 34.472755	Aydoğdu et al.1999
52	Apiaceae	Ferula	rigidula		0	around Seyfe Lake	Kırşehir	39.274582, 34.472755	Aydoğdu et al.1999
52	Poaceae	Festuca	valesiaca	perennial grass	17.3	around Seyfe Lake	Kırşehir	39.274582, 34.472755	Aydoğdu et al.1999
52	Rubiaceae	Galium	floribundum		0	around Seyfe Lake	Kırşehir	39.274582, 34.472755	Aydoğdu et al.1999
52	Rubiaceae	Galium	incanum	perennial forb	0.8	around Seyfe Lake	Kırşehir	39.274582, 34.472755	Aydoğdu et al.1999
52	Fabaceae	Genista	albida	nospiny_subshrub	4.5	around Seyfe Lake	Kırşehir	39.274582, 34.472755	Aydoğdu et al.1999
52	Plantaginaceae	Globularia	orientalis		0	around Seyfe Lake	Kırşehir	39.274582, 34.472755	Aydoğdu et al.1999
52	Cistaceae	Helianthemum	ledifolium	annuals	0.5	around Seyfe Lake	Kırşehir	39.274582, 34.472755	Aydoğdu et al.1999
52	Hypericaceae	Hypericum	origanifolium		0	around Seyfe Lake	Kırşehir	39.274582, 34.472755	Aydoğdu et al.1999
52	Asteraceae	Inula	anatolica		0	around Seyfe Lake	Kırşehir	39.274582, 34.472755	Aydoğdu et al.1999
52	Poaceae	Koeleria	cristata	perennial grass	1	around Seyfe Lake	Kırşehir	39.274582, 34.472755	Aydoğdu et al.1999
52	Asteraceae	Leontodon	asperrimus		0	around Seyfe Lake	Kırşehir	39.274582, 34.472755	Aydoğdu et al.1999
52	Asteraceae	Logfia	arvensis	annuals	0.3	around Seyfe Lake	Kırşehir	39.274582, 34.472755	Aydoğdu et al.1999
52	Lamiaceae	Marrubium	parviflorum	perennial forb	0.5	around Seyfe Lake	Kırşehir	39.274582, 34.472755	Aydoğdu et al.1999
52	Poaceae	Melica	penicillaris		0	around Seyfe Lake	Kırşehir	39.274582, 34.472755	Aydoğdu et al.1999
52	Caryophyllaceae	Minuartia	anatolica	perennial forb	0.2	around Seyfe Lake	Kırşehir	39.274582, 34.472755	Aydoğdu et al.1999
52	Caryophyllaceae	Minuartia	hamata		0	around Seyfe Lake	Kırşehir	39.274582, 34.472755	Aydoğdu et al.1999
52	Caryophyllaceae	Minuartia	juniperina	perennial forb	8	around Seyfe Lake	Kırşehir	39.274582, 34.472755	Aydoğdu et al.1999
52	Ranunculaceae	Nigella	arvensis		0	around Seyfe Lake	Kırşehir	39.274582, 34.472755	Aydoğdu et al.1999
52	Fabaceae	Onobrychis	armena	perennial forb	2.7	around Seyfe Lake	Kırşehir	39.274582, 34.472755	Aydoğdu et al.1999
52	Boraginaceae	Onosma	armena	perennial forb	4.9	around Seyfe Lake	Kırşehir	39.274582, 34.472755	Aydoğdu et al.1999
52	Boraginaceae	Onosma	tauricum	perennial forb	0.2	around Seyfe Lake	Kırşehir	39.274582, 34.472755	Aydoğdu et al.1999
52	Caryophyllaceae	Paronychia	kurdica	perennial forb	0.5	around Seyfe Lake	Kırşehir	39.274582, 34.472755	Aydoğdu et al.1999
52	Poaceae	Phlomis	armeniaca	perennial grass	0.8	around Seyfe Lake	Kırşehir	39.274582, 34.472755	Aydoğdu et al.1999
52	Poaceae	Poa	alpina		0	around Seyfe Lake	Kırşehir	39.274582, 34.472755	Aydoğdu et al.1999
52	Poaceae	Poa	bulbosa	perennial grass	3.5	around Seyfe Lake	Kırşehir	39.274582, 34.472755	Aydoğdu et al.1999
52	Apiaceae	Prangos	meliocarpoides		0	around Seyfe Lake	Kırşehir	39.274582, 34.472755	Aydoğdu et al.1999
52	Lamiaceae	Salvia	blepharochlaena	nospiny_subshrub	1.1	around Seyfe Lake	Kırşehir	39.274582, 34.472755	Aydoğdu et al.1999
52	Lamiaceae	Salvia	candissima		0	around Seyfe Lake	Kırşehir	39.274582, 34.472755	Aydoğdu et al.1999
52	Lamiaceae	Salvia	cryptantha	perennial forb	1.1	around Seyfe Lake	Kırşehir	39.274582, 34.472755	Aydoğdu et al.1999
52	Lamiaceae	Salvia	hypargeia		0	around Seyfe Lake	Kırşehir	39.274582, 34.472755	Aydoğdu et al.1999
52	Lamiaceae	Salvia	modesta	perennial forb	2.1	around Seyfe Lake	Kırşehir	39.274582, 34.472755	Aydoğdu et al.1999
52	Caprifoliaceae	Scabiosa	argentea	perennial forb	0.8	around Seyfe Lake	Kırşehir	39.274582, 34.472755	Aydoğdu et al.1999
52	Caprifoliaceae	Scabiosa	rotata		0	around Seyfe Lake	Kırşehir	39.274582, 34.472755	Aydoğdu et al.1999
52	Apiaceae	Scandix	pecten-veneris	annuals	0.3	around Seyfe Lake	Kırşehir	39.274582, 34.472755	Aydoğdu et al.1999
52	Asteraceae	Scariola	orientalis		0	around Seyfe Lake	Kırşehir	39.274582, 34.472755	Aydoğdu et al.1999
52	Asteraceae	Scorzonera	tomentosa		0	around Seyfe Lake	Kırşehir	39.274582, 34.472755	Aydoğdu et al.1999
52	Lamiaceae	Scutellaria	orientalis	perennial forb	0.3	around Seyfe Lake	Kırşehir	39.274582, 34.472755	Aydoğdu et al.1999
52	Crassulaceae	Sedum	acre		0	around Seyfe Lake	Kırşehir	39.274582, 34.472755	Aydoğdu et al.1999
52	Lamiaceae	Sideritis	galatica	nospiny_subshrub	1.1	around Seyfe Lake	Kırşehir	39.274582, 34.472755	Aydoğdu et al.1999
52	Lamiaceae	Sideritis	montana		0	around Seyfe Lake	Kırşehir	39.274582, 34.472755	Aydoğdu et al.1999
52	Caryophyllaceae	Silene	spergulifolia	perennial forb	0.3	around Seyfe Lake	Kırşehir	39.274582, 34.472755	Aydoğdu et al.1999
52	Poaceae	Stipa	capillata	perennial grass	0.5	around Seyfe Lake	Kırşehir	39.274582, 34.472755	Aydoğdu et al.1999
52	Lamiaceae	Teucrium	chamaedrys	perennial forb	0.8	around Seyfe Lake	Kırşehir	39.274582, 34.472755	Aydoğdu et al.1999
[truncated: 1,504 more rows]

## Sheet: References
Reference	Full Reference
Akman 1990	Akman, Y. (1990). Etude de la végétation steppique des montagnes d’Aydos situées au Nord-Ouest d’Ankara. Ecologia Mediterranea 16(1): 223–230
Akman et al. 1987	Akman, Y., Quézel, P., Yurdakulol, E., Ketenoğlu, O., & Demirörs, M. (1987). La végétation des hauts sommets de l’Ilgaz Dağ. Ecologia Mediterranea 13(1): 119–129
Akman et al. 1994	Akman, Y., Quézel, P., Aydoğdu, M., Ketenoğlu, O., Kurt, L., & Evren, H. (1994). A phytosociological research on the steppe vegetation of the Yaprakli mountains (Çankiri, Turkey). Ecologia Mediterranea 20(3): 1–7.
Akman et al. 1996	Akman, Y., Vural, M., Quézel, P., Kurt, L., Ketenoğlu, O., Serin, M., & Barbero, M. (1996). Etude de la végétation steppique de la région de Karaman et d’Ermenek (sud de l’Anatolie Centrale). Ecologia mediterranea, 22(3), 1–7. https://doi.org/10.3406/ecmed.1996.1804
Aydoğdu et al. 1999	Aydoğdu, M., Ketenoğlu, O., & Hamzaoğlu, E. (1999). New syntaxa from Cappadocia (Kırşehir, Türkiye). Israel Journal of Plant Sciences 47(2): 123–129.
Aydoğdu et al. 2002	Aydoðdu M, Hamzaoðlu E, Kurt L (2002) New halophytic syntaxa from Central Anatolia (Turkey). Israel Journal of Plant Sciences 50, 313-323.
Balpinar et al. 2018	Balpinar, N., Kavgaci, A., Bingöl, M.Ü., & Ketenoğlu, O. 2018. Diversity and gradients of vegetation of Sivrihisar Mountains (Eskişehir-Turkey). Acta Botanica Croatica 77: 18–27.
Birand 1961	Birand H (1961) Orta Anadolu bozkırında vejetasyon incelemelerinin ilk sonuçları. I. Tuz Gölü çorakçıl bitki birlikleri. Topraksu Umum Müdürlüğü Neşriyatı 103 (C5), 1-56.
Hamzaoğlu & Aksoy 2006	Hamzaoğlu E, Aksoy A (2006) Sultansazlığı Bataklığı halofitik toplulukları üzerine fitososyolojik bir çalışma (İç Anadolu - Kayseri). Ekoloji 15 (60), 8-15.
Hamzaoğlu & Aksoy 2009	Hamzaoğlu, E., & Aksoy, A. 2009. Phytosociological studies on the halophytic communities of Central Anatolia. Ekoloji 18(71): 1-14
Hamzaoğlu et al. 2004	Hamzaoğlu, E., Aydoğdu, M., Kurt, L., & Cansaran, A. 2004. New syntaxa from the west part of Central Anatolia. Pakistan Journal of Botany 36: 235-246
Kahveci et al. 2018	Kahveci, G., Alan, M., & Köse, N. 2018. Distribution of juniper stands and the impact of environmental parameters on growth in the drought-stressed forest-steppe zone of Central Anatolia. Dendrobiology 80: 61–69.
Kenar & Ketenoglu 2016	Kenar, N., & Ketenoglu, O. 2016. The phytosociology of Melendiz Mountain in the Cappadocian part of Central Anatolia (Nigde, Turkey). Phytocoenologia 46: 141–183.
Kenar 2017	Kenar, N. 2017. Phytosociological investigations of steppe and steppe forest vegetation in the south-east part of Central Anatolia of Turkey. Journal of the Faculty of Forestry Istanbul University 67(2): 210-226.
Kenar et al. 2020	Kenar, N., Şekerciler F., Çoban, S. 2020. The phytosociology, ecology, and plant diversity of new plant communities in Central Anatolia (Turkey). Hacquetia 19(1): 1-22
Ketenoğlu et al. 1983	Ketenoğlu, O., Quézel, P., Akman, Y., & Aydoğdu, M. (1983). New syntaxa on the gypsaceous formations in the Central Anatolia. Ecologia Mediterranea 9(3): 211–221.
Sağlam 2013	Sağlam, C. 2013. A phytosociological study of the forest, shrub, and steppe vegetation of Kızıldağ and environs (Isparta, Turkey). Turkish Journal of Botany 37: 316–335.
Yurdakulol 1974	Yurdakulol E (1974) Konya Ovasındaki çorak bataklıkların vejetasyonunun bitki sosyolojisi yönünden araştırılması. Bitki 1, 257-277.
