# Supplementary material for: The Effect of Grazing on Central Anatolian Steppe Vegetation: A Modeling Approach Using Functional Traits
Source: Ecol Evol. 2024 Nov 3;14(11):e70499. doi: 10.1002/ece3.70499 (PMC11532325; doi:10.1002/ece3.70499)
Supplement: Supplementary file 3 — Appendix S3. [file ECE3-14-e70499-s003.xlsx]

## Sheet: abundance-cover
landscape_no	annuals	perennial forb	perennial graminae	spiny_subshrub	nospiny_subshrub	tree
2	0.075	1.3	9.82	1.44	28	0
4	0.1	37.5	0.1	37.5	2.5	0
6	0.0889	0.289	13.6	0.0778	0.0889	70.8
7	11	9.82	25	52.9	9.02	0
11	2.25	1.75	0.75	37.5	2.25	2.5
12	1.79	2.5	1.79	7.81	37.5	0
14	9.81	10.5	21.7	57	10.2	8.7
15	0.08	1.17	46.7	6.26	23	0
17	0.1	37.5	0.1	87.5	2.5	2.5
18	33.7	41.5	63.7	34.8	58.1	0
19	2.5	1.5	0.76	1	62.5	1.75
20	2.5	2.5	2.5	15	87.5	15
21	2.5	2.25	0.81	4.11	2.5	52.5
23	4.38	11.6	7.81	5.31	0.625	37.8
27	7.92	1.67	37.5	0	1.25	0
28	0.1	37.5	0.1	62.5	0.1	0
29	0.1	37.5	37.5	0.1	62.5	0
31	0.0625	0.988	25.6	0.338	36	0
32	2.5	15	15	62.5	37.5	0
33	0	37.5	0.1	0.1	15	0
36	2	2.5	1	2	4.11	62.5
37	1.05	1.74	21.5	3.65	7.63	0
38	0.1	2.5	15	0.1	37.5	0
41	0.04	17.4	16.4	25	17.3	0
42	1.3	8.75	18.8	37.5	18.8	0
43	0	18.8	18.8	50	18.8	0
44	62.5	87.5	18.8	6.5	87.5	0
45	18.8	87.5	62.5	18.8	87.5	0
46	8.75	18.8	28.1	37.5	11.5	0
47	18.8	16.7	14.2	6.25	55.6	0
48	7.34	11.7	24.1	42.2	16.7	0
49	8.33	56.9	9.59	16.1	19.3	0
50	0.04	16.7	25.4	1.11	43.7	0
51	8.33	29.2	13.2	22.2	20.8	0
52	1.1	8	17.3	54.7	17.3	0
53	1.58	8.86	19.7	24.9	20.2	0
54	13	100	100	100	100	100
55	55	100	91	82	73	0
56	80	100	100	80	100	60
57	78	100	100	100	89	0
58	80	100	70	70	60	10
59	100	100	83	0	0	0
60	100	100	100	0	88	13
61	0	100	100	100	86	0
62	22	86	100	86	89	0
63	0	100	60	100	20	0
64	13	80	75	100	50	13
65	0.1	0.1	2.5	75	0.1	18.75
66	0.1	18.75	75	0	18.75	2.5
67	0.1	62.5	0.1	0	8.75	0
68	0.1	37.5	18.75	0.1	62.5	0
69	0.1	28.13	18.75	0	50	0
70	18.75	87.5	62.5	18.75	87.5	0
71	62.5	87.5	18.75	2.5	87.5	0
72	1.25	50	18.75	10	18.75	0
73	1.25	18.75	10	18.75	44	0
74	1.25	18.75	18.75	18.75	50	0
75	10	18.75	18.75	2.5	50	0
