# Supplementary material for: The Effect of Grazing on Central Anatolian Steppe Vegetation: A Modeling Approach Using Functional Traits
Source: Ecol Evol. 2024 Nov 3;14(11):e70499. doi: 10.1002/ece3.70499 (PMC11532325; doi:10.1002/ece3.70499)
Supplement: Supplementary file 4 — Appendix S4. [file ECE3-14-e70499-s004.xlsx]

## Sheet: FATELAND outcome raw
Landcscape	Scenario	Year	Plant_Tree	Imm_Tree	Mat_Tree	MatHigh_Tree	OnlySeed_Tree	Seed_Tree	Plant_Spiny_Subshrub	Imm_Spiny_Subshrub	Mat_Spiny_Subshrub	MatHigh_Spiny_Subshrub	OnlySeed_Spiny_Subshrub	Seed_Spiny_Subshrub	Plant_No_Spiny_Subshrub	Imm_No_Spiny_Subshrub	Mat_No_Spiny_Subshrub	MatHigh_No_Spiny_Subshrub	OnlySeed_No_Spiny_Subshrub	Seed_No_Spiny_Subshrub	Plant_Perennial _Forb	Imm_Perennial _Forb	Mat_Perennial _Forb	MatHigh_Perennial _Forb	OnlySeed_Perennial _Forb	Seed_Perennial _Forb	Plant_Perennial _Graminae	Imm_Perennial _Graminae	Mat_Perennial _Graminae	MatHigh_Perennial _Graminae	OnlySeed_Perennial _Graminae	Seed_Perennial _Graminae	Plant_Annuals	Imm_Annuals	Mat_Annuals	MatHigh_Annuals	OnlySeed_Annuals	Seed_Annuals
1	Moderate_grazing	1	6543	6543	5492	0	0	2550	385	301	311	0	0	152	243	184	193	0	0	97	475	92	441	0	0	122	664	449	588	0	0	218	269	89	246	0	0	200
1	Moderate_grazing	2	7269	7267	5543	0	0	2534	467	401	347	0	0	164	288	238	214	0	0	96	563	150	520	0	0	166	772	460	664	0	0	263	233	107	215	0	0	171
1	Moderate_grazing	3	7848	7843	5562	0	0	2520	563	475	432	0	0	218	360	300	243	0	0	141	653	163	605	0	0	178	899	599	771	0	0	298	270	113	254	0	0	209
1	Moderate_grazing	4	8339	8273	5592	0	0	2646	678	576	521	0	0	259	450	364	286	0	0	171	759	186	698	0	0	185	1027	666	896	0	0	335	293	123	278	0	0	221
1	Moderate_grazing	5	8718	8456	5653	0	0	2680	806	671	621	0	0	317	549	446	328	0	0	206	862	219	803	0	0	225	1151	706	1027	0	0	342	312	130	299	0	0	212
1	Moderate_grazing	6	9005	8492	5782	0	0	2659	960	791	728	0	0	342	659	542	306	0	0	254	991	230	935	0	0	250	1306	834	1151	0	0	453	338	141	317	0	0	251
1	Moderate_grazing	7	9249	8700	5861	0	0	2729	1144	934	862	0	0	408	766	617	324	0	0	275	1125	266	1049	0	0	323	1468	916	1305	0	0	488	351	155	334	0	0	262
1	Moderate_grazing	8	9455	8809	5862	0	0	2855	1338	1071	1012	0	0	466	888	706	348	0	0	346	1291	323	1213	0	0	358	1659	1062	1471	0	0	553	386	170	362	0	0	269
1	Moderate_grazing	9	9624	8939	5902	0	0	3127	1579	1265	1160	0	0	613	1015	796	402	0	0	366	1446	334	1375	0	0	367	1862	1180	1658	0	0	646	403	183	380	0	0	293
1	Moderate_grazing	10	9727	9030	5917	0	0	3289	1874	1518	1350	0	0	696	1163	930	456	0	0	433	1629	359	1540	0	0	405	2073	1339	1864	0	0	667	426	194	404	0	0	312
1	Moderate_grazing	11	9795	9143	5921	0	0	3547	2170	1745	1585	0	0	817	1349	1061	521	0	0	498	1834	408	1721	0	0	477	2297	1444	2077	0	0	755	449	204	425	0	0	325
1	Moderate_grazing	12	9852	9224	5938	0	0	3586	2504	2032	1865	0	0	972	1547	1220	606	0	0	577	2065	478	1950	0	0	561	2567	1668	2294	0	0	941	470	214	449	0	0	347
1	Moderate_grazing	13	9891	9331	5957	0	0	3683	2875	2321	2146	0	0	1080	1739	1410	706	0	0	669	2323	543	2188	0	0	600	2824	1854	2565	0	0	930	481	219	461	0	0	348
1	Moderate_grazing	14	9922	9456	5976	0	0	3921	3288	2615	2478	0	0	1230	1948	1566	809	0	0	693	2579	594	2453	0	0	677	3125	2046	2823	0	0	1087	500	236	473	0	0	368
1	Moderate_grazing	15	9948	9508	6012	0	0	3971	3722	2977	2826	0	0	1425	2147	1719	890	0	0	816	2868	686	2704	0	0	755	3388	2160	3123	0	0	1079	526	255	492	0	0	395
1	Moderate_grazing	16	9971	9580	6011	0	0	3999	4204	3348	3196	0	0	1653	2396	1929	988	0	0	903	3143	758	2971	0	0	814	3716	2388	3385	0	0	1324	559	258	535	0	0	414
1	Moderate_grazing	17	9981	9607	6029	0	0	4116	4651	3693	3604	0	0	1735	2663	2170	1104	0	0	1036	3483	845	3275	0	0	953	4033	2621	3717	0	0	1370	581	264	552	0	0	417
1	Moderate_grazing	18	9988	9646	6034	0	0	4119	5113	4040	3998	0	0	2045	2960	2430	1219	0	0	1184	3815	916	3612	0	0	1048	4365	2883	4030	0	0	1509	588	269	565	0	0	430
1	Moderate_grazing	19	9992	9680	6037	0	0	4081	5581	4474	4417	0	0	2184	3258	2679	1355	0	0	1294	4175	1012	3947	0	0	1135	4703	3092	4366	0	0	1622	613	282	587	0	0	466
1	Moderate_grazing	20	9996	9711	6047	0	0	4178	6021	4801	4847	0	0	2326	3575	2963	1506	0	0	1460	4497	1082	4307	0	0	1181	5050	3265	4702	0	0	1733	659	312	612	0	0	497
1	Moderate_grazing	21	9998	9732	6053	0	0	4193	6481	5155	5222	0	0	2556	3914	3274	1656	0	0	1560	4816	1143	4594	0	0	1221	5379	3483	5051	0	0	1840	693	318	662	0	0	506
1	Moderate_grazing	22	9998	9733	6060	0	0	4118	6907	5522	5646	0	0	2719	4227	3504	1818	0	0	1666	5150	1192	4948	0	0	1366	5703	3702	5381	0	0	2004	727	331	682	0	0	519
1	Moderate_grazing	23	9998	9755	6063	0	0	4234	7291	5864	6069	0	0	2883	4562	3747	1967	0	0	1814	5471	1296	5250	0	0	1485	6030	3915	5701	0	0	2046	744	354	705	0	0	549
1	Moderate_grazing	24	9998	9777	6085	0	0	4133	7658	6116	6434	0	0	3071	4851	3969	2113	0	0	1898	5819	1391	5596	0	0	1549	6380	4165	6030	0	0	2211	756	362	729	0	0	565
1	Moderate_grazing	25	9999	9762	6087	0	0	4122	8023	6410	6808	0	0	3260	5122	4259	2241	0	0	2053	6165	1466	5933	0	0	1629	6695	4355	6376	0	0	2305	791	369	757	0	0	569
1	Moderate_grazing	26	10000	9766	6080	0	0	4149	8314	6629	7082	0	0	3315	5372	4464	2404	0	0	2120	6493	1497	6280	0	0	1809	7000	4537	6693	0	0	2394	820	381	781	0	0	622
1	Moderate_grazing	27	10000	9755	6085	0	0	4200	8545	6823	7420	0	0	3432	5673	4686	2523	0	0	2269	6802	1650	6594	0	0	1896	7289	4735	7001	0	0	2551	859	391	827	0	0	635
1	Moderate_grazing	28	10000	9747	6082	0	0	4211	8764	7028	7651	0	0	3571	5904	4880	2672	0	0	2322	7086	1711	6870	0	0	1913	7528	4871	7291	0	0	2589	897	396	853	0	0	650
1	Moderate_grazing	29	10000	9764	6076	0	0	4199	8985	7227	7882	0	0	3661	6137	5074	2790	0	0	2458	7357	1741	7138	0	0	1940	7763	5064	7528	0	0	2703	922	425	874	0	0	683
1	Moderate_grazing	30	10000	9753	6074	0	0	4145	9153	7334	8073	0	0	3705	6333	5272	2889	0	0	2530	7604	1835	7413	0	0	2111	7998	5261	7762	0	0	2822	940	425	910	0	0	671
1	Moderate_grazing	31	10000	9778	6079	0	0	4149	9310	7453	8208	0	0	3735	6571	5427	2974	0	0	2611	7860	1894	7657	0	0	2131	8217	5395	7997	0	0	2840	985	446	935	0	0	726
1	Moderate_grazing	32	10000	9773	6074	0	0	4216	9436	7633	8397	0	0	3912	6754	5622	3108	0	0	2774	8087	1923	7892	0	0	2187	8411	5456	8218	0	0	2889	993	448	958	0	0	714
1	Moderate_grazing	33	10000	9759	6089	0	0	4128	9544	7670	8529	0	0	3872	6924	5793	3159	0	0	2778	8296	1950	8089	0	0	2233	8574	5565	8408	0	0	2992	1015	455	980	0	0	758
1	Moderate_grazing	34	10000	9753	6086	0	0	4192	9618	7746	8686	0	0	3932	7092	5884	3273	0	0	2843	8457	1960	8287	0	0	2259	8737	5728	8572	0	0	3057	1074	492	1010	0	0	805
1	Moderate_grazing	35	10000	9772	6074	0	0	4211	9692	7868	8732	0	0	4040	7209	5957	3347	0	0	2962	8622	2020	8445	0	0	2356	8881	5800	8736	0	0	3086	1127	509	1076	0	0	816
1	Moderate_grazing	36	10000	9780	6061	0	0	4230	9744	7831	8811	0	0	3946	7366	6123	3425	0	0	3032	8781	2122	8603	0	0	2376	9006	5851	8882	0	0	3149	1164	516	1116	0	0	841
1	Moderate_grazing	37	10000	9768	6066	0	0	4096	9784	7841	8892	0	0	4073	7469	6219	3497	0	0	3027	8915	2112	8769	0	0	2474	9117	5906	9006	0	0	3194	1167	519	1127	0	0	852
1	Moderate_grazing	38	10000	9776	6070	0	0	4216	9825	7897	8893	0	0	3992	7588	6312	3564	0	0	3062	9020	2158	8883	0	0	2415	9217	6018	9115	0	0	3302	1188	541	1129	0	0	877
1	Moderate_grazing	39	10000	9788	6078	0	0	4216	9864	7954	8936	0	0	4142	7645	6352	3618	0	0	3119	9126	2186	9003	0	0	2457	9301	6130	9216	0	0	3294	1217	560	1161	0	0	895
1	Moderate_grazing	40	10000	9769	6085	0	0	4182	9890	7974	8972	0	0	4050	7740	6391	3682	0	0	3139	9221	2188	9090	0	0	2443	9392	6178	9300	0	0	3308	1247	584	1191	0	0	937
1	Moderate_grazing	41	10000	9764	6087	0	0	4143	9906	7976	9028	0	0	4139	7778	6440	3715	0	0	3237	9317	2178	9192	0	0	2542	9466	6248	9392	0	0	3397	1286	603	1229	0	0	948
1	Moderate_grazing	42	10000	9756	6093	0	0	4238	9922	7986	9045	0	0	4115	7826	6500	3734	0	0	3246	9397	2181	9287	0	0	2483	9537	6351	9466	0	0	3382	1317	600	1278	0	0	992
1	Moderate_grazing	43	10000	9740	6077	0	0	4250	9937	7973	9050	0	0	4043	7874	6501	3719	0	0	3196	9468	2207	9340	0	0	2609	9606	6317	9537	0	0	3368	1342	620	1290	0	0	989
1	Moderate_grazing	44	10000	9762	6095	0	0	4238	9947	8037	9057	0	0	4107	7933	6607	3758	0	0	3278	9519	2301	9365	0	0	2605	9656	6350	9606	0	0	3385	1389	630	1336	0	0	996
1	Moderate_grazing	45	10000	9763	6088	0	0	4162	9954	8013	9066	0	0	4051	7979	6623	3814	0	0	3313	9540	2248	9424	0	0	2591	9699	6401	9656	0	0	3506	1429	658	1363	0	0	1054
1	Moderate_grazing	46	10000	9758	6091	0	0	4212	9958	8010	9086	0	0	4156	8034	6675	3810	0	0	3324	9586	2229	9468	0	0	2602	9738	6429	9700	0	0	3419	1441	688	1375	0	0	1051
1	Moderate_grazing	47	10000	9742	6095	0	0	4154	9966	8034	9067	0	0	4167	8097	6735	3837	0	0	3396	9632	2312	9501	0	0	2650	9771	6400	9739	0	0	3476	1484	700	1427	0	0	1057
1	Moderate_grazing	48	10000	9759	6082	0	0	4122	9971	8010	9090	0	0	4082	8145	6809	3857	0	0	3389	9661	2335	9548	0	0	2602	9798	6396	9770	0	0	3380	1510	706	1443	0	0	1115
1	Moderate_grazing	49	10000	9753	6089	0	0	4168	9976	8002	9093	0	0	4134	8178	6800	3872	0	0	3364	9686	2281	9584	0	0	2643	9824	6400	9798	0	0	3430	1516	723	1457	0	0	1129
1	Moderate_grazing	50	10000	9748	6098	0	0	4226	9979	7997	9088	0	0	4129	8197	6833	3890	0	0	3430	9707	2307	9602	0	0	2634	9849	6430	9824	0	0	3440	1565	745	1506	0	0	1136
1	No_Grazing	1	6543	6543	5492	0	0	2550	385	237	311	0	0	152	243	152	193	0	0	97	475	92	441	0	0	122	664	449	588	0	0	218	269	89	246	0	0	200
1	No_Grazing	2	7300	7296	5543	0	0	2575	470	334	347	0	0	175	301	207	214	0	0	115	542	139	506	0	0	128	755	431	620	0	0	243	240	107	222	0	0	175
1	No_Grazing	3	7872	7866	5562	0	0	2562	580	430	425	0	0	225	375	278	279	0	0	137	623	137	588	0	0	160	851	562	712	0	0	291	275	118	256	0	0	199
1	No_Grazing	4	8335	8311	5576	0	0	2619	701	505	518	0	0	263	464	330	345	0	0	185	707	164	659	0	0	175	983	634	798	0	0	327	290	131	272	0	0	222
1	No_Grazing	5	8708	8664	5581	0	0	2586	845	606	634	0	0	310	564	403	419	0	0	207	587	167	534	0	0	146	911	642	711	0	0	272	313	144	295	0	0	240
1	No_Grazing	6	9002	8926	5599	0	0	2581	1020	723	775	0	0	374	693	484	513	0	0	257	665	163	625	0	0	178	1020	660	859	0	0	351	335	157	317	0	0	242
1	No_Grazing	7	9236	9108	5655	5	0	2613	1215	843	934	0	1	469	807	562	629	0	1	290	706	174	658	0	0	202	1107	726	914	0	0	371	351	162	332	0	0	268
1	No_Grazing	8	9397	9233	5781	20	0	2666	1442	1015	1114	0	4	549	966	664	741	0	4	373	764	183	711	0	0	211	1180	769	966	0	0	384	362	162	345	0	0	260
1	No_Grazing	9	9525	9347	6025	51	0	2813	1661	1143	1325	0	12	623	1117	753	872	0	10	378	811	208	751	0	0	246	1250	832	1021	0	0	414	381	172	359	0	6	282
1	No_Grazing	10	9645	9398	6385	118	0	2934	1923	1251	1549	0	43	727	1303	843	1033	0	25	496	830	202	792	0	0	203	1326	873	1100	0	0	434	393	170	372	0	4	290
1	No_Grazing	11	9721	9391	6878	222	0	3086	2221	1440	1789	0	44	871	1518	963	1206	0	33	572	891	201	823	0	0	239	1416	911	1168	0	0	472	400	174	368	0	5	288
1	No_Grazing	12	9794	9248	7384	356	0	3311	2538	1650	2076	0	76	1031	1738	1105	1407	0	52	671	928	217	876	0	0	253	1511	974	1245	0	4	498	388	173	365	0	12	290
1	No_Grazing	13	9846	9138	7887	478	0	3407	2808	1681	2378	0	109	1068	1929	1136	1614	0	73	696	949	216	895	0	1	223	1595	1019	1322	0	3	494	363	152	350	0	19	278
1	No_Grazing	14	9902	9078	8338	583	0	3666	3083	1688	2668	0	143	1213	2126	1156	1822	0	137	879	975	228	915	0	4	249	1682	1073	1396	0	6	570	319	134	301	0	7	226
1	No_Grazing	15	9924	9018	8674	734	0	3769	3313	1662	2947	0	220	1339	2310	1163	2032	0	161	950	996	235	927	0	10	272	1736	1082	1465	0	3	530	282	117	261	0	18	212
1	No_Grazing	16	9952	8905	9011	947	0	3805	3528	1583	3183	0	265	1460	2471	1114	2219	0	246	1074	1073	260	991	0	5	312	1847	1163	1537	0	6	638	231	95	220	0	12	170
1	No_Grazing	17	9963	8635	9222	1191	0	3949	3717	1506	3407	0	313	1589	2604	1051	2386	0	262	1124	1111	263	1047	0	7	298	1930	1241	1605	0	5	620	194	81	180	0	7	141
1	No_Grazing	18	9975	8324	9411	1507	0	3944	3885	1391	3642	0	358	1675	2737	1001	2530	0	287	1157	1147	258	1074	0	5	299	2015	1277	1681	0	11	678	160	66	152	0	13	117
1	No_Grazing	19	9984	7894	9549	1861	0	4066	4023	1248	3795	0	381	1727	2835	919	2662	0	294	1206	1198	280	1123	0	8	346	2118	1329	1785	0	15	705	128	54	121	0	15	105
1	No_Grazing	20	9987	7400	9652	2271	0	4118	4113	1104	3962	0	413	1766	2939	815	2785	0	304	1294	1252	305	1174	0	11	329	2162	1346	1839	0	11	696	102	43	96	0	14	85
1	No_Grazing	21	9994	6863	9739	2681	0	4090	4187	933	4056	0	456	1830	3008	710	2887	0	375	1355	1269	292	1201	0	11	328	2270	1438	1929	0	11	788	77	35	73	0	10	65
1	No_Grazing	22	9995	6224	9799	3161	0	4114	4237	810	4154	0	439	1872	3066	632	2973	0	328	1275	1269	277	1199	0	10	315	2354	1515	1967	0	9	808	63	24	62	0	9	48
1	No_Grazing	23	9996	5600	9860	3621	0	4183	4280	647	4207	0	460	1905	3110	518	3038	0	428	1456	1302	293	1219	0	13	365	2442	1592	2085	0	22	814	44	21	44	0	9	44
1	No_Grazing	24	9997	4950	9900	4081	0	4102	4314	536	4259	0	493	1941	3145	456	3090	0	447	1461	1338	327	1255	0	8	362	2527	1621	2169	0	21	849	37	16	35	0	6	34
1	No_Grazing	25	9998	4375	9923	4483	0	4130	4327	493	4295	0	497	1953	3163	384	3123	0	448	1457	1344	310	1276	0	12	333	2608	1646	2238	0	19	849	27	12	27	0	2	20
1	No_Grazing	26	9998	3819	9945	4872	0	4150	4339	419	4319	0	500	1930	3179	318	3149	0	429	1484	1359	301	1281	0	17	378	2708	1718	2338	0	24	932	18	13	16	0	3	13
1	No_Grazing	27	9998	3307	9960	5223	0	4237	4339	370	4317	0	514	1946	3193	292	3162	0	398	1451	1403	335	1311	0	9	384	2776	1773	2383	0	18	895	15	8	15	0	2	14
1	No_Grazing	28	9999	2801	9970	5565	0	4209	4330	318	4313	0	499	1944	3193	234	3169	0	452	1486	1421	318	1354	0	19	334	2873	1827	2460	0	32	976	11	6	10	0	1	9
1	No_Grazing	29	10000	2404	9975	5839	0	4251	4321	259	4314	0	552	1979	3197	195	3179	0	443	1416	1422	288	1350	0	15	375	2913	1868	2523	0	34	978	7	4	7	0	0	6
1	No_Grazing	30	10000	2056	9982	6043	0	4170	4297	211	4289	0	507	1887	3197	169	3178	0	458	1512	1449	300	1372	0	25	378	2980	1884	2594	0	20	973	5	3	5	0	1	3
1	No_Grazing	31	10000	1759	9987	6259	0	4049	4270	185	4267	0	538	1935	3180	170	3166	0	492	1508	1473	322	1382	0	18	389	3077	1979	2651	0	24	1059	4	0	4	0	1	4
1	No_Grazing	32	10000	1503	9990	6427	0	4184	4240	144	4234	0	494	1885	3163	132	3153	0	458	1451	1478	351	1395	0	14	392	3122	1998	2691	0	28	1055	1	0	1	0	1	1
1	No_Grazing	33	10000	1306	9994	6563	0	4222	4198	139	4191	0	530	1914	3131	108	3127	0	465	1406	1472	351	1383	0	12	377	3184	2072	2794	0	31	1096	1	0	1	0	0	0
1	No_Grazing	34	10000	1135	9996	6645	0	4088	4143	138	4134	0	521	1888	3081	107	3077	0	461	1423	1513	350	1426	0	14	414	3241	2111	2827	0	29	1093	0	0	0	0	0	0
1	No_Grazing	35	10000	983	9996	6745	0	4183	4076	129	4068	0	500	1841	3044	95	3040	0	446	1377	1505	342	1439	0	22	388	3322	2102	2895	0	21	1061	0	0	0	0	0	0
1	No_Grazing	36	10000	873	9996	6812	0	4273	3997	98	3994	0	506	1816	2999	78	2996	0	453	1386	1547	330	1455	0	14	389	3399	2218	2960	0	40	1226	0	0	0	0	0	0
1	No_Grazing	37	10000	768	9998	6865	0	4236	3918	90	3913	0	462	1783	2932	64	2928	0	451	1378	1534	334	1462	0	15	406	3492	2313	3027	0	31	1247	0	0	0	0	0	0
1	No_Grazing	38	10000	678	9998	6917	0	4123	3816	75	3812	0	521	1772	2872	57	2869	0	427	1323	1575	364	1474	0	15	407	3577	2395	3106	0	26	1219	0	0	0	0	0	0
1	No_Grazing	39	10000	619	9998	6954	0	4139	3692	59	3688	0	512	1650	2795	54	2795	0	435	1299	1591	375	1507	0	12	422	3656	2400	3181	0	37	1235	0	0	0	0	0	0
1	No_Grazing	40	10000	562	9998	6987	0	4154	3559	63	3555	0	497	1662	2699	54	2697	0	440	1247	1592	383	1494	0	10	426	3712	2428	3268	0	32	1242	0	0	0	0	0	0
1	No_Grazing	41	10000	510	9998	7020	0	4174	3419	54	3417	0	478	1555	2603	43	2602	0	446	1251	1622	395	1524	0	20	446	3819	2483	3357	0	38	1319	0	0	0	0	0	0
1	No_Grazing	42	10000	463	9999	7047	0	4227	3264	57	3262	0	499	1477	2488	51	2483	0	436	1183	1661	405	1566	0	16	465	3874	2521	3407	0	36	1329	0	0	0	0	0	0
1	No_Grazing	43	10000	431	9999	7061	0	4224	3111	56	3108	0	478	1443	2350	47	2346	0	414	1090	1697	408	1601	0	21	458	3936	2591	3444	0	39	1356	0	0	0	0	0	0
1	No_Grazing	44	10000	401	9999	7079	0	4239	2926	60	2923	0	440	1370	2219	45	2217	0	392	1027	1745	413	1637	0	18	482	4001	2584	3519	0	32	1318	0	0	0	0	0	0
1	No_Grazing	45	10000	372	9999	7093	0	4252	2709	49	2708	0	456	1244	2085	41	2084	0	375	983	1771	438	1666	0	12	480	4032	2580	3586	0	41	1353	0	0	0	0	0	0
1	No_Grazing	46	10000	347	9999	7114	0	4171	2501	47	2500	0	426	1215	1964	33	1961	0	381	927	1798	442	1698	0	14	472	4089	2622	3599	0	39	1354	0	0	0	0	0	0
1	No_Grazing	47	10000	327	9999	7129	0	4225	2281	38	2280	0	416	1062	1815	38	1813	0	325	791	1849	412	1749	0	19	475	4175	2705	3667	0	47	1457	0	0	0	0	0	0
1	No_Grazing	48	10000	310	9999	7135	0	4189	2108	32	2105	0	387	965	1669	26	1667	0	324	854	1860	399	1768	0	16	495	4192	2762	3695	0	42	1442	0	0	0	0	0	0
1	No_Grazing	49	10000	288	9999	7146	0	4195	1894	27	1893	0	352	892	1531	27	1530	0	352	769	1900	440	1787	0	23	500	4198	2756	3711	0	32	1420	0	0	0	0	0	0
1	No_Grazing	50	10000	274	9999	7150	0	4261	1716	24	1715	0	350	863	1373	14	1373	0	292	669	1907	441	1807	0	21	509	4258	2748	3801	0	51	1351	0	0	0	0	0	0
1	Overgrazing	1	5560	1419	5489	0	973	2550	311	174	311	0	74	152	192	100	191	0	51	97	409	0	409	0	66	122	587	1	586	0	77	218	269	89	246	0	0	200
1	Overgrazing	2	5560	692	5533	0	1043	2618	311	174	311	0	67	129	192	100	92	0	52	104	409	0	409	0	76	141	587	1	586	0	103	247	242	112	219	0	0	178
1	Overgrazing	3	5560	287	5551	0	976	2568	311	171	311	0	68	137	192	100	92	0	52	94	409	0	409	0	87	135	587	1	586	0	100	243	282	126	260	0	0	202
1	Overgrazing	4	5560	98	5558	0	963	2538	311	162	311	0	62	136	192	100	92	0	39	89	409	0	409	0	67	122	587	1	586	0	89	233	304	142	282	0	0	225
1	Overgrazing	5	5560	21	5560	0	1001	2604	311	146	311	0	52	126	192	100	92	0	59	104	409	0	409	0	57	124	587	1	586	0	98	234	322	158	299	0	0	240
1	Overgrazing	6	5560	4	5560	0	1019	2650	311	137	311	0	51	146	188	98	90	0	54	106	409	0	409	0	58	115	587	1	586	0	84	227	349	168	328	0	0	268
1	Overgrazing	7	5560	2	5560	0	984	2609	311	131	311	0	86	162	28	14	14	0	87	93	409	0	409	0	61	124	587	1	586	0	95	240	370	180	351	0	0	284
1	Overgrazing	8	5560	0	5560	0	979	2570	311	127	311	0	66	152	0	0	0	0	10	10	409	0	409	0	64	133	587	1	586	0	90	241	394	189	374	0	0	285
1	Overgrazing	9	5560	0	5560	0	1003	2602	311	121	311	0	58	135	0	0	0	0	0	0	409	0	409	0	52	121	587	1	586	0	93	218	421	201	394	0	0	316
1	Overgrazing	10	5560	0	5560	0	941	2595	311	115	311	0	80	152	0	0	0	0	0	0	409	0	409	0	69	127	587	1	586	0	88	230	451	218	421	0	0	337
1	Overgrazing	11	5560	0	5560	0	987	2589	311	107	311	0	88	179	0	0	0	0	0	0	409	0	409	0	64	123	587	1	586	0	78	239	483	226	457	0	0	354
1	Overgrazing	12	5560	0	5560	0	977	2549	311	94	311	0	77	140	0	0	0	0	0	0	409	0	409	0	70	127	587	1	586	0	73	221	493	231	470	0	0	351
1	Overgrazing	13	5560	0	5560	0	963	2493	308	76	306	0	88	151	0	0	0	0	0	0	409	0	409	0	78	136	587	1	586	0	89	244	507	241	476	0	0	363
1	Overgrazing	14	5560	0	5560	0	974	2524	305	55	304	0	75	151	0	0	0	0	0	0	409	0	409	0	71	125	587	1	586	0	86	241	522	261	492	0	0	391
1	Overgrazing	15	5560	0	5560	0	995	2584	296	29	295	0	82	160	0	0	0	0	0	0	409	0	409	0	72	128	587	1	586	0	70	200	551	276	524	0	0	405
1	Overgrazing	16	5560	0	5560	0	950	2586	292	32	275	0	69	145	0	0	0	0	0	0	407	0	407	0	68	127	587	1	586	0	86	246	586	291	553	0	0	445
1	Overgrazing	17	5560	0	5560	0	1012	2612	284	46	134	0	73	134	0	0	0	0	0	0	407	0	407	0	81	134	587	1	586	0	94	247	625	310	587	0	0	464
1	Overgrazing	18	5560	0	5560	0	948	2534	269	5	20	0	58	129	0	0	0	0	0	0	407	0	407	0	64	134	587	1	586	0	82	238	664	326	627	0	0	473
1	Overgrazing	19	5560	0	5560	0	1004	2591	259	0	0	0	63	125	0	0	0	0	0	0	396	0	396	0	63	109	587	1	586	0	78	252	677	331	647	0	0	482
1	Overgrazing	20	5560	0	5560	0	925	2536	249	0	0	0	58	120	0	0	0	0	0	0	112	0	112	0	104	121	587	1	586	0	81	232	679	328	656	0	0	481
1	Overgrazing	21	5560	0	5560	0	998	2593	232	0	0	0	58	121	0	0	0	0	0	0	0	0	0	0	36	36	587	1	586	0	96	232	682	327	661	0	0	499
1	Overgrazing	22	5560	0	5560	0	1023	2592	213	0	0	0	56	113	0	0	0	0	0	0	0	0	0	0	0	0	587	1	586	0	89	217	719	336	681	0	0	533
1	Overgrazing	23	5560	0	5560	0	997	2570	191	0	0	0	30	86	0	0	0	0	0	0	0	0	0	0	0	0	587	1	586	0	92	248	750	356	708	0	0	545
1	Overgrazing	24	5560	0	5560	0	1014	2580	171	0	0	0	39	79	0	0	0	0	0	0	0	0	0	0	0	0	587	1	586	0	93	246	772	358	749	0	0	586
1	Overgrazing	25	5560	0	5560	0	984	2589	149	0	0	0	35	75	0	0	0	0	0	0	0	0	0	0	0	0	587	1	586	0	102	259	809	376	764	0	0	594
1	Overgrazing	26	5560	0	5560	0	972	2573	124	0	0	0	25	57	0	0	0	0	0	0	0	0	0	0	0	0	587	1	586	0	73	216	832	388	795	0	0	602
1	Overgrazing	27	5560	0	5560	0	978	2536	107	0	0	0	32	56	0	0	0	0	0	0	0	0	0	0	0	0	587	1	586	0	99	238	854	391	824	0	0	641
1	Overgrazing	28	5560	0	5560	0	983	2591	90	0	0	0	30	45	0	0	0	0	0	0	0	0	0	0	0	0	587	1	586	0	106	260	881	405	844	0	0	661
1	Overgrazing	29	5560	0	5560	0	974	2579	78	0	0	0	27	50	0	0	0	0	0	0	0	0	0	0	0	0	587	1	586	0	74	232	918	427	875	0	0	676
1	Overgrazing	30	5560	0	5560	0	1037	2616	65	0	0	0	11	27	0	0	0	0	0	0	0	0	0	0	0	0	587	1	586	0	84	236	953	449	909	0	0	719
1	Overgrazing	31	5560	0	5560	0	946	2551	48	0	0	0	12	25	0	0	0	0	0	0	0	0	0	0	0	0	587	1	586	0	95	253	977	454	943	0	0	700
1	Overgrazing	32	5560	0	5560	0	962	2519	33	0	0	0	6	19	0	0	0	0	0	0	0	0	0	0	0	0	587	1	586	0	89	252	1014	464	965	0	0	757
1	Overgrazing	33	5560	0	5560	0	927	2571	27	0	0	0	10	16	0	0	0	0	0	0	0	0	0	0	0	0	587	1	586	0	87	230	1032	480	987	0	0	778
1	Overgrazing	34	5560	0	5560	0	986	2579	16	0	0	0	7	12	0	0	0	0	0	0	0	0	0	0	0	0	587	1	586	0	105	261	1059	486	1017	0	0	782
1	Overgrazing	35	5560	0	5560	0	983	2503	12	0	0	0	4	5	0	0	0	0	0	0	0	0	0	0	0	0	587	1	586	0	83	235	1074	498	1030	0	0	787
1	Overgrazing	36	5560	0	5560	0	974	2597	9	0	0	0	3	3	0	0	0	0	0	0	0	0	0	0	0	0	587	1	586	0	86	224	1107	519	1057	0	0	818
1	Overgrazing	37	5560	0	5560	0	1035	2706	5	0	0	0	3	5	0	0	0	0	0	0	0	0	0	0	0	0	587	1	586	0	73	223	1153	542	1096	0	0	848
1	Overgrazing	38	5560	0	5560	0	990	2585	4	0	0	0	2	4	0	0	0	0	0	0	0	0	0	0	0	0	587	1	586	0	85	238	1198	564	1144	0	0	905
1	Overgrazing	39	5560	0	5560	0	1001	2552	3	0	0	0	0	2	0	0	0	0	0	0	0	0	0	0	0	0	587	1	586	0	88	254	1240	585	1191	0	0	899
1	Overgrazing	40	5560	0	5560	0	1028	2585	1	0	0	0	0	1	0	0	0	0	0	0	0	0	0	0	0	0	587	1	586	0	81	208	1289	610	1232	0	0	933
1	Overgrazing	41	5560	0	5560	0	978	2573	1	0	0	0	0	1	0	0	0	0	0	0	0	0	0	0	0	0	587	1	586	0	94	239	1332	627	1264	0	0	990
1	Overgrazing	42	5560	0	5560	0	1007	2588	0	0	0	0	0	0	0	0	0	0	0	0	0	0	0	0	0	0	587	1	586	0	89	244	1340	654	1281	0	0	998
1	Overgrazing	43	5560	0	5560	0	993	2601	0	0	0	0	0	0	0	0	0	0	0	0	0	0	0	0	0	0	587	1	586	0	104	255	1383	666	1324	0	0	1010
1	Overgrazing	44	5560	0	5560	0	1002	2547	0	0	0	0	0	0	0	0	0	0	0	0	0	0	0	0	0	0	587	1	586	0	89	239	1414	683	1357	0	0	1043
1	Overgrazing	45	5560	0	5560	0	985	2607	0	0	0	0	0	0	0	0	0	0	0	0	0	0	0	0	0	0	587	1	586	0	84	226	1457	706	1398	0	0	1072
1	Overgrazing	46	5560	0	5560	0	986	2565	0	0	0	0	0	0	0	0	0	0	0	0	0	0	0	0	0	0	587	1	586	0	80	227	1487	737	1428	0	0	1127
1	Overgrazing	47	5560	0	5560	0	998	2631	0	0	0	0	0	0	0	0	0	0	0	0	0	0	0	0	0	0	587	1	586	0	92	263	1527	750	1470	0	0	1098
1	Overgrazing	48	5560	0	5560	0	984	2556	0	0	0	0	0	0	0	0	0	0	0	0	0	0	0	0	0	0	587	1	586	0	88	227	1585	777	1518	0	0	1185
1	Overgrazing	49	5560	0	5560	0	997	2577	0	0	0	0	0	0	0	0	0	0	0	0	0	0	0	0	0	0	587	1	586	0	83	224	1613	786	1555	0	0	1143
1	Overgrazing	50	5560	0	5560	0	935	2578	0	0	0	0	0	0	0	0	0	0	0	0	0	0	0	0	0	0	587	1	586	0	83	230	1644	797	1581	0	0	1217
2	Moderate_grazing	1	2685	2685	1977	0	1	1010	9272	7097	9097	0	0	3793	7839	5865	7411	0	0	3108	9678	1861	9642	0	0	2643	8932	6293	8761	0	0	3274	4210	1511	4009	0	1	3088
2	Moderate_grazing	2	3312	3311	1995	0	0	1013	9418	8022	9178	0	0	3916	8217	6886	7633	0	0	3249	9727	2599	9702	0	0	2621	9066	5576	8928	0	0	3152	3464	1729	3246	0	0	2529
2	Moderate_grazing	3	3875	3867	2009	0	0	975	9534	8107	9342	0	0	3995	8544	7139	7809	0	0	3341	9774	2517	9743	0	0	2666	9184	6103	9065	0	0	3173	3847	1795	3654	0	0	2834
2	Moderate_grazing	4	4376	4327	2026	0	0	993	9622	8139	9471	0	0	3925	8810	7323	7965	0	0	3602	9809	2434	9793	0	0	2649	9289	6140	9182	0	0	3341	3947	1856	3781	0	0	2901
2	Moderate_grazing	5	4876	4698	2068	0	0	1036	9713	8186	9574	0	0	3952	9050	7544	8082	0	0	3690	9828	2354	9820	0	0	2652	9379	6197	9289	0	0	3286	4025	1874	3874	0	0	2949
2	Moderate_grazing	6	5342	4872	2162	0	0	1122	9769	8047	9659	0	0	3990	9199	7552	5804	0	0	3769	9854	2305	9843	0	0	2651	9470	6241	9380	0	0	3403	4105	1915	3927	0	0	3018
2	Moderate_grazing	7	5797	5231	2249	0	0	1153	9813	8096	9718	0	0	4079	9303	7626	4511	0	0	3810	9876	2329	9865	0	0	2703	9559	6323	9470	0	0	3386	4188	1977	4008	0	0	3065
2	Moderate_grazing	8	6253	5395	2263	0	0	1290	9854	8121	9767	0	0	4007	9424	7512	4262	0	0	3830	9900	2384	9886	0	0	2723	9630	6300	9560	0	0	3348	4295	2047	4117	0	0	3158
2	Moderate_grazing	9	6740	5651	2263	0	0	1541	9885	8167	9795	0	0	4096	9479	7560	4224	0	0	3881	9917	2384	9910	0	0	2689	9694	6276	9630	0	0	3371	4410	2087	4240	0	0	3253
2	Moderate_grazing	10	7172	5998	2273	0	0	1663	9917	8208	9816	0	0	4093	9542	7617	4262	0	0	3953	9933	2385	9925	0	0	2699	9738	6326	9693	0	0	3441	4516	2164	4316	0	0	3328
2	Moderate_grazing	11	7636	6427	2314	0	0	1966	9935	8170	9840	0	0	4031	9585	7648	4267	0	0	3954	9941	2352	9937	0	0	2647	9773	6382	9740	0	0	3510	4596	2201	4410	0	0	3406
2	Moderate_grazing	12	8035	6821	2342	0	0	2168	9948	8175	9859	0	0	4052	9609	7672	4309	0	0	4033	9947	2369	9943	0	0	2701	9802	6539	9774	0	0	3541	4663	2254	4489	0	0	3439
2	Moderate_grazing	13	8417	7270	2374	0	0	2413	9960	8201	9864	0	0	4116	9622	7659	4345	0	0	3972	9956	2409	9953	0	0	2741	9824	6494	9802	0	0	3429	4771	2294	4591	0	0	3579
2	Moderate_grazing	14	8767	7696	2413	0	0	2610	9977	8221	9869	0	0	4084	9624	7659	4368	0	0	3973	9963	2448	9959	0	0	2779	9857	6452	9823	0	0	3460	4856	2336	4680	0	0	3631
2	Moderate_grazing	15	9031	8055	2463	0	0	2723	9983	8207	9880	0	0	4082	9606	7673	4330	0	0	3939	9972	2441	9966	0	0	2720	9878	6464	9857	0	0	3445	4948	2358	4769	0	0	3671
2	Moderate_grazing	16	9272	8372	2511	0	0	2986	9986	8217	9896	0	0	4093	9582	7622	4329	0	0	3907	9975	2475	9971	0	0	2772	9891	6478	9878	0	0	3511	5009	2375	4846	0	0	3694
2	Moderate_grazing	17	9461	8651	2573	0	0	3132	9988	8233	9914	0	0	4092	9573	7705	4321	0	0	4024	9981	2405	9974	0	0	2696	9904	6458	9891	0	0	3511	5091	2413	4907	0	0	3696
2	Moderate_grazing	18	9590	8832	2609	0	0	3147	9992	8264	9913	0	0	4127	9581	7642	4339	0	0	3806	9982	2340	9977	0	0	2772	9915	6457	9904	0	0	3512	5158	2445	4973	0	0	3856
2	Moderate_grazing	19	9700	9031	2639	0	0	3413	9995	8215	9920	0	0	4089	9534	7595	4291	0	0	3908	9984	2373	9979	0	0	2649	9931	6554	9915	0	0	3561	5220	2438	5058	0	0	3828
2	Moderate_grazing	20	9794	9195	2657	0	0	3522	9995	8227	9921	0	0	4095	9496	7605	4304	0	0	3794	9988	2375	9984	0	0	2732	9939	6567	9931	0	0	3578	5289	2446	5102	0	0	3849
2	Moderate_grazing	21	9854	9310	2687	0	0	3665	9995	8247	9911	0	0	4105	9428	7513	4258	0	0	3769	9992	2367	9991	0	0	2725	9952	6578	9939	0	0	3544	5298	2450	5125	0	0	3869
2	Moderate_grazing	22	9907	9413	2755	0	0	3799	9997	8209	9911	0	0	4135	9364	7506	4258	0	0	3849	9993	2434	9992	0	0	2796	9955	6563	9951	0	0	3548	5317	2488	5142	0	0	3980
2	Moderate_grazing	23	9943	9480	2791	0	0	3868	9998	8171	9908	0	0	4029	9306	7504	4264	0	0	3797	9994	2481	9990	0	0	2708	9960	6536	9955	0	0	3517	5357	2512	5176	0	0	3940
2	Moderate_grazing	24	9962	9531	2820	0	0	3918	9999	8221	9894	0	0	4167	9245	7517	4232	0	0	3902	9995	2395	9973	0	0	2734	9966	6508	9960	0	0	3562	5382	2502	5239	0	0	3995
2	Moderate_grazing	25	9975	9591	2863	0	0	4028	9999	8207	9907	0	0	3986	9189	7539	4211	0	0	3845	9992	2372	9934	0	0	2692	9970	6518	9966	0	0	3470	5422	2539	5240	0	0	3978
2	Moderate_grazing	26	9980	9642	2845	0	0	4096	10000	8213	9910	0	0	4079	9135	7515	4237	0	0	3784	9982	2377	9871	0	0	2762	9976	6605	9970	0	0	3668	5489	2577	5296	0	0	4078
2	Moderate_grazing	27	9983	9669	2843	0	0	3986	10000	8286	9908	0	0	4193	9065	7463	4207	0	0	3818	9962	2341	9846	0	0	2697	9980	6552	9976	0	0	3514	5522	2574	5357	0	0	4070
2	Moderate_grazing	28	9990	9692	2878	0	0	4025	10000	8251	9923	0	0	4093	8997	7399	4240	0	0	3704	9935	2338	9823	0	0	2674	9982	6518	9980	0	0	3462	5557	2594	5389	0	0	4128
2	Moderate_grazing	29	9994	9696	2907	0	0	4120	10000	8226	9929	0	0	4180	8911	7314	4235	0	0	3700	9907	2337	9807	0	0	2616	9984	6480	9982	0	0	3506	5585	2636	5414	0	0	4130
2	Moderate_grazing	30	9996	9705	2901	0	0	4114	10000	8225	9933	0	0	4149	8830	7282	4182	0	0	3609	9900	2322	9816	0	0	2707	9986	6494	9984	0	0	3568	5656	2635	5479	0	0	4112
2	Moderate_grazing	31	9998	9725	2912	0	0	4204	10000	8208	9928	0	0	4090	8761	7234	4142	0	0	3658	9900	2311	9817	0	0	2631	9989	6565	9986	0	0	3612	5683	2631	5505	0	0	4160
2	Moderate_grazing	32	9998	9728	2896	0	0	4154	10000	8192	9933	0	0	4117	8719	7204	4146	0	0	3644	9896	2299	9809	0	0	2730	9989	6602	9989	0	0	3533	5685	2649	5508	0	0	4240
2	Moderate_grazing	33	9998	9730	2880	0	0	4138	10000	8219	9933	0	0	4073	8665	7188	4125	0	0	3593	9879	2372	9795	0	0	2654	9990	6596	9989	0	0	3568	5739	2700	5539	0	0	4270
2	Moderate_grazing	34	9998	9737	2888	0	0	4125	10000	8217	9938	0	0	4205	8623	7187	4112	0	0	3579	9880	2330	9790	0	0	2635	9990	6542	9990	0	0	3547	5784	2731	5610	0	0	4255
2	Moderate_grazing	35	9998	9729	2935	0	0	4232	10000	8197	9931	0	0	4017	8578	7166	4092	0	0	3613	9868	2295	9764	0	0	2652	9991	6477	9990	0	0	3451	5831	2746	5663	0	0	4310
2	Moderate_grazing	36	9998	9745	2914	0	0	4174	10000	8146	9928	0	0	4113	8567	7109	4103	0	0	3537	9868	2319	9767	0	0	2666	9991	6497	9991	0	0	3556	5821	2741	5665	0	0	4285
2	Moderate_grazing	37	10000	9754	2920	0	0	4188	10000	8179	9913	0	0	4154	8504	7077	4093	0	0	3549	9858	2321	9769	0	0	2649	9993	6553	9991	0	0	3526	5856	2727	5694	0	0	4331
2	Moderate_grazing	38	10000	9778	2929	0	0	4191	10000	8161	9910	0	0	4084	8452	7029	4076	0	0	3477	9851	2356	9769	0	0	2677	9993	6563	9993	0	0	3573	5892	2759	5710	0	0	4352
2	Moderate_grazing	39	10000	9787	2931	0	0	4233	10000	8101	9917	0	0	4077	8427	6953	4056	0	0	3418	9861	2369	9761	0	0	2711	9993	6597	9993	0	0	3575	5969	2788	5765	0	0	4349
2	Moderate_grazing	40	10000	9794	2918	0	0	4155	10000	8117	9913	0	0	4121	8414	6932	4043	0	0	3410	9865	2413	9769	0	0	2724	9994	6635	9993	0	0	3574	5944	2772	5772	0	0	4372
2	Moderate_grazing	41	10000	9767	2914	0	0	4118	10000	8096	9922	0	0	4051	8394	6942	4042	0	0	3467	9865	2344	9780	0	0	2677	9994	6551	9994	0	0	3482	5947	2781	5755	0	0	4401
2	Moderate_grazing	42	10000	9745	2912	0	0	4191	10000	8066	9921	0	0	4078	8409	6973	3986	0	0	3485	9867	2360	9775	0	0	2757	9994	6545	9994	0	0	3559	5972	2801	5782	0	0	4441
2	Moderate_grazing	43	10000	9744	2914	0	0	4167	10000	8098	9909	0	0	4125	8339	6942	3998	0	0	3438	9877	2396	9785	0	0	2688	9994	6556	9994	0	0	3577	5989	2811	5815	0	0	4472
2	Moderate_grazing	44	10000	9767	2957	0	0	4161	10000	8073	9906	0	0	4080	8349	6958	3975	0	0	3480	9880	2367	9780	0	0	2749	9994	6583	9994	0	0	3572	5976	2827	5817	0	0	4357
2	Moderate_grazing	45	10000	9763	2963	0	0	4144	10000	8103	9908	0	0	4245	8325	6928	3970	0	0	3398	9874	2366	9773	0	0	2660	9994	6587	9994	0	0	3565	5995	2817	5834	0	0	4392
2	Moderate_grazing	46	10000	9768	2943	0	0	4159	10000	8088	9927	0	0	4042	8308	6885	3965	0	0	3412	9868	2386	9773	0	0	2667	9994	6510	9994	0	0	3529	6007	2801	5839	0	0	4402
2	Moderate_grazing	47	10000	9769	2911	0	0	4236	10000	8014	9928	0	0	4047	8276	6858	3951	0	0	3412	9863	2338	9772	0	0	2671	9996	6557	9994	0	0	3532	5977	2806	5801	0	0	4415
2	Moderate_grazing	48	10000	9754	2902	0	0	4270	10000	8043	9909	0	0	4145	8311	6942	3939	0	0	3386	9860	2335	9766	0	0	2693	9996	6555	9996	0	0	3565	5960	2805	5791	0	0	4344
2	Moderate_grazing	49	10000	9770	2922	0	0	4258	10000	8073	9878	0	0	4118	8274	6883	3961	0	0	3422	9857	2370	9757	0	0	2621	9997	6596	9996	0	0	3504	5942	2791	5774	0	0	4413
2	Moderate_grazing	50	10000	9780	2926	0	0	4225	10000	8033	9852	0	0	4113	8278	6930	3938	0	0	3413	9861	2346	9747	0	0	2632	9998	6638	9997	0	0	3601	5911	2804	5732	0	0	4360
2	No_Grazing	1	2685	2685	1977	0	1	1010	9272	5559	9097	0	0	3793	7839	4563	7411	0	0	3108	9678	1861	9642	0	0	2643	8932	6293	8761	0	0	3274	4210	1511	4009	0	1	3088
2	No_Grazing	2	3316	3315	1995	0	1	1003	9420	6709	9177	0	0	3929	8212	5770	7634	0	0	3335	9715	2562	9696	0	0	2550	9091	5620	8843	0	0	3197	3402	1691	3222	0	0	2455
2	No_Grazing	3	3862	3853	2009	0	0	1018	9534	7298	9349	0	0	3910	8542	6419	8028	0	1	3424	9760	2456	9736	0	0	2675	9208	6153	9001	0	0	3209	3774	1759	3580	0	2	2795
2	No_Grazing	4	4381	4366	2011	0	0	1023	9633	7274	9473	0	0	3879	8811	6493	8348	0	0	3539	9801	2403	9779	0	0	2674	9314	6054	9148	0	0	3250	3869	1824	3696	0	1	2851
2	No_Grazing	5	4857	4828	2015	0	0	1015	9702	7263	9580	0	0	3978	9040	6629	8671	0	2	3630	7588	2117	7422	0	0	2082	8046	5682	7357	0	0	2660	4015	1867	3837	0	1	2940
2	No_Grazing	6	5254	5178	2030	0	0	1009	9766	7242	9678	0	1	3987	9233	6751	8931	0	0	3730	7838	1905	7684	0	0	2163	8257	5500	7879	0	0	2917	4115	1911	3952	0	0	3024
2	No_Grazing	7	5654	5503	2065	0	0	1043	9813	7231	9734	0	0	4101	9375	6869	9146	0	1	3782	7545	1884	7375	0	0	2043	8062	5302	7571	0	0	2736	4206	1962	4044	0	7	3074
2	No_Grazing	8	6007	5796	2165	5	0	1039	9857	7210	9787	0	0	4035	9497	6890	9306	0	3	3859	7271	1782	7087	0	0	1950	7866	5183	7403	0	0	2591	4288	1975	4125	0	7	3130
2	No_Grazing	9	6406	6111	2389	10	0	1184	9884	7196	9835	0	1	3924	9584	6947	9441	0	4	3943	6993	1698	6790	0	0	1895	7695	5106	7208	0	0	2654	4280	2005	4122	0	12	3126
2	No_Grazing	10	6800	6394	2704	30	0	1337	9905	7000	9867	0	0	3992	9656	6904	9545	0	7	4001	6672	1611	6508	0	0	1742	7460	4961	6940	0	1	2536	4357	2006	4194	0	17	3189
2	No_Grazing	11	7210	6669	3107	49	0	1555	9923	7001	9892	0	1	4049	9715	6914	9620	0	2	3982	6488	1554	6263	0	1	1777	7408	4866	6901	0	2	2486	4362	2034	4198	0	29	3225
2	No_Grazing	12	7583	6906	3574	67	0	1719	9941	6951	9918	0	1	4062	9762	6818	9682	0	5	3973	6305	1575	6103	0	1	1709	7266	4836	6720	0	0	2521	4382	2027	4214	0	31	3249
2	No_Grazing	13	7949	7161	4055	89	0	1972	9957	6837	9939	0	1	4093	9815	6670	9737	0	4	4025	6127	1482	5933	0	1	1624	7183	4761	6612	0	2	2412	4331	1988	4177	0	41	3175
2	No_Grazing	14	8337	7495	4549	100	0	2207	9967	6647	9946	0	1	4134	9847	6505	9788	0	5	3977	5990	1463	5772	0	4	1611	7111	4659	6580	0	1	2413	4256	1949	4099	0	56	3170
2	No_Grazing	15	8619	7734	5006	113	0	2296	9972	6394	9961	0	1	4116	9874	6321	9829	0	9	4143	5779	1427	5585	0	3	1540	7017	4582	6428	0	4	2420	4145	1867	4007	0	88	3109
2	No_Grazing	16	8921	7979	5416	133	0	2557	9981	6156	9969	0	1	4066	9892	6206	9860	0	6	4078	5670	1382	5459	0	8	1518	6965	4635	6378	0	2	2384	4005	1790	3869	0	95	2962
2	No_Grazing	17	9156	8171	5833	152	0	2647	9985	5934	9976	0	0	4039	9912	5910	9884	0	9	4120	5574	1364	5353	0	3	1536	6850	4560	6284	0	5	2340	3841	1698	3704	0	114	2905
2	No_Grazing	18	9367	8292	6218	196	0	2828	9986	5623	9982	0	1	4159	9922	5561	9901	0	5	4064	5467	1304	5283	0	6	1466	6815	4536	6245	0	9	2369	3648	1590	3516	0	121	2741
2	No_Grazing	19	9509	8326	6597	245	0	3027	9989	5294	9986	0	0	4179	9930	5243	9914	0	8	4051	5331	1247	5149	0	12	1412	6764	4504	6196	0	9	2356	3388	1487	3281	0	127	2544
2	No_Grazing	20	9641	8274	6957	291	0	3120	9986	4974	9984	0	3	4135	9936	4922	9925	0	11	4130	5204	1245	4989	0	1	1356	6738	4429	6162	0	9	2265	3139	1342	3049	0	168	2393
2	No_Grazing	21	9744	8247	7342	340	0	3284	9989	4601	9986	0	1	4054	9938	4633	9929	0	9	4174	5111	1200	4936	0	13	1337	6727	4378	6162	0	8	2267	2874	1188	2787	0	149	2180
2	No_Grazing	22	9818	8110	7724	441	0	3344	9989	4204	9989	0	0	4145	9940	4190	9933	0	14	4144	5094	1199	4885	0	12	1376	6644	4302	6068	0	10	2231	2568	1051	2479	0	176	2007
2	No_Grazing	23	9862	7858	8098	546	0	3526	9991	3807	9989	0	3	4100	9941	3754	9937	0	11	4045	4964	1182	4765	0	11	1336	6605	4297	6027	0	9	2245	2267	885	2202	0	156	1752
2	No_Grazing	24	9893	7593	8419	685	0	3604	9986	3378	9983	0	0	4065	9940	3379	9937	0	13	4101	4845	1160	4634	0	7	1290	6554	4305	5948	0	9	2241	1930	741	1877	0	158	1505
2	No_Grazing	25	9923	7282	8692	839	0	3623	9984	2979	9984	0	2	4087	9932	3006	9931	0	10	4037	4756	1108	4582	0	14	1220	6484	4308	5879	0	10	2216	1628	591	1586	0	145	1300
2	No_Grazing	26	9955	6914	8977	1009	0	3770	9976	2656	9976	0	7	4093	9931	2680	9928	0	12	4084	4720	1125	4504	0	18	1261	6450	4178	5870	0	12	2138	1360	497	1322	0	115	1014
2	No_Grazing	27	9968	6557	9170	1174	0	3923	9966	2378	9965	0	10	4246	9916	2333	9913	0	21	4009	4691	1111	4504	0	13	1275	6457	4171	5844	0	13	2219	1110	394	1083	0	123	881
2	No_Grazing	28	9979	6136	9357	1392	0	3891	9955	2119	9952	0	10	4087	9900	2051	9900	0	23	4102	4646	1117	4427	0	10	1230	6446	4140	5837	0	17	2133	888	322	860	0	86	706
2	No_Grazing	29	9986	5729	9498	1584	0	4002	9941	1898	9941	0	13	4048	9882	1839	9879	0	29	4056	4628	1129	4422	0	14	1277	6386	4199	5814	0	14	2178	718	244	696	0	85	570
2	No_Grazing	30	9989	5343	9623	1821	0	4018	9917	1659	9917	0	15	4024	9860	1633	9858	0	31	4031	4564	1064	4377	0	20	1154	6349	4132	5762	0	20	2153	551	195	529	0	61	430
2	No_Grazing	31	9991	4970	9716	2066	0	4089	9884	1496	9884	0	18	4075	9835	1411	9831	0	35	4019	4555	1078	4346	0	23	1219	6274	4090	5713	0	15	2102	404	142	392	0	52	329
2	No_Grazing	32	9994	4606	9794	2287	0	4113	9847	1315	9846	0	29	4029	9800	1287	9796	0	35	4075	4521	1086	4325	0	15	1188	6261	4075	5694	0	16	2148	297	106	288	0	34	227
2	No_Grazing	33	9995	4259	9850	2511	0	4078	9798	1158	9794	0	34	4103	9749	1140	9748	0	52	4042	4455	1046	4284	0	6	1180	6265	4123	5656	0	16	2130	227	83	220	0	26	187
2	No_Grazing	34	9995	3968	9891	2704	0	4105	9742	1053	9739	0	54	4046	9702	1057	9699	0	75	4093	4391	993	4219	0	20	1149	6241	4030	5668	0	15	2077	166	66	161	0	19	130
2	No_Grazing	35	9995	3720	9920	2890	0	4096	9673	943	9670	0	68	3937	9632	957	9629	0	79	4016	4343	986	4161	0	18	1155	6209	4017	5620	0	17	2077	128	44	124	0	14	104
2	No_Grazing	36	9995	3425	9940	3110	0	4132	9581	857	9578	0	91	3943	9551	863	9551	0	81	3957	4304	1035	4097	0	13	1137	6170	4036	5570	0	20	2105	89	33	85	0	14	75
2	No_Grazing	37	9996	3204	9956	3254	0	4110	9474	760	9470	0	104	3897	9446	763	9443	0	107	3884	4293	1041	4081	0	19	1104	6137	4033	5557	0	17	2103	68	21	66	0	9	50
2	No_Grazing	38	9998	2984	9967	3440	0	4155	9354	691	9348	0	126	3898	9329	690	9322	0	151	3871	4251	1026	4051	0	13	1100	6093	3995	5533	0	16	2079	48	14	46	0	9	42
2	No_Grazing	39	9998	2763	9978	3586	0	4170	9214	634	9207	0	135	3789	9188	581	9181	0	169	3869	4227	1022	4034	0	13	1121	6091	3996	5505	0	18	2075	29	10	28	0	4	23
2	No_Grazing	40	9999	2560	9986	3715	0	4091	9065	555	9057	0	175	3744	9038	522	9035	0	190	3722	4210	1010	4012	0	9	1108	6106	4011	5526	0	15	2095	18	7	17	0	2	11
2	No_Grazing	41	10000	2396	9988	3856	0	4101	8889	497	8878	0	228	3696	8853	499	8846	0	212	3749	4167	1007	3977	0	11	1120	6097	3978	5503	0	15	2068	8	3	8	0	3	7
2	No_Grazing	42	10000	2233	9991	3979	0	4258	8691	452	8678	0	264	3702	8643	439	8633	0	266	3558	4161	1028	3962	0	17	1142	6078	3970	5525	0	12	2040	4	2	4	0	2	4
2	No_Grazing	43	10000	2015	9992	4120	0	4149	8479	385	8472	0	282	3563	8430	380	8422	0	289	3565	4125	1010	3963	0	8	1089	6038	3948	5478	0	17	2034	2	2	2	0	1	3
2	No_Grazing	44	10000	1848	9993	4237	0	4212	8212	356	8206	0	311	3474	8187	355	8180	0	326	3515	4123	1016	3938	0	11	1163	6010	3976	5448	0	7	2080	2	2	2	0	0	2
2	No_Grazing	45	10000	1715	9994	4341	0	4155	7930	325	7925	0	370	3320	7917	311	7914	0	336	3359	4111	997	3932	0	14	1094	6026	4001	5441	0	11	2031	2	2	2	0	1	2
2	No_Grazing	46	10000	1581	9994	4443	0	4208	7672	285	7663	0	399	3292	7616	268	7608	0	393	3264	4143	1005	3935	0	16	1126	6034	3996	5449	0	16	2063	2	2	2	0	1	3
2	No_Grazing	47	10000	1477	9996	4527	0	4173	7328	254	7319	0	466	3178	7336	243	7325	0	438	3102	4116	1019	3936	0	8	1119	6002	3948	5438	0	15	1986	2	2	2	0	1	3
2	No_Grazing	48	10000	1351	9997	4636	0	4071	6980	225	6974	0	497	3050	7018	235	7011	0	445	3054	4128	1040	3918	0	7	1102	6033	3918	5424	0	11	2028	2	2	2	0	3	4
2	No_Grazing	49	10000	1226	9997	4726	0	4164	6647	209	6641	0	497	2855	6672	204	6665	0	498	2899	4161	1001	3975	0	13	1140	6043	3996	5439	0	14	2036	2	2	2	0	0	1
2	No_Grazing	50	10000	1125	9997	4791	0	4123	6280	188	6271	0	530	2780	6335	179	6329	0	505	2719	4148	1012	3955	0	11	1082	6031	3956	5425	0	9	2029	2	1	2	0	1	1
2	Overgrazing	1	2002	527	1972	0	673	1010	9097	4606	9097	0	175	3793	7409	3670	7367	0	430	3108	9614	0	9614	0	64	2643	8760	57	8703	0	172	3274	4210	1511	4009	0	1	3088
2	Overgrazing	2	2002	267	1988	0	683	1018	9097	4606	9097	0	184	3847	7409	3671	3738	0	453	3203	9614	0	9614	0	77	2549	8760	57	8703	0	174	3163	3436	1689	3258	0	1	2496
2	Overgrazing	3	2002	114	1999	0	684	1034	9097	4593	9096	0	164	3673	7409	3671	3738	0	459	3175	9614	0	9614	0	50	2560	8760	57	8703	0	176	3113	3809	1731	3633	0	0	2787
2	Overgrazing	4	2002	28	2001	0	701	1039	9097	4372	9096	0	163	3760	7409	3671	3738	0	455	3251	9614	0	9614	0	58	2591	8760	57	8703	0	170	3163	3897	1788	3729	0	0	2870
2	Overgrazing	5	2002	5	2002	0	704	1030	9097	3987	9094	0	182	3783	7409	3671	3738	0	456	3218	9614	0	9614	0	49	2629	8760	57	8703	0	177	3157	4031	1852	3855	0	0	2945
2	Overgrazing	6	2002	0	2002	0	713	1028	9095	3767	9091	0	198	3821	7225	3578	3647	0	522	3204	9614	0	9614	0	59	2569	8760	57	8703	0	178	3221	4140	1881	3996	0	0	3042
2	Overgrazing	7	2002	0	2002	0	721	1075	9092	3636	9085	0	186	3853	1136	584	552	0	2632	3067	9614	0	9614	0	71	2604	8760	57	8703	0	164	3180	4237	1920	4068	0	0	3097
2	Overgrazing	8	2002	0	2002	0	660	1010	9090	3501	9081	0	190	3798	0	0	0	0	547	547	9614	0	9614	0	71	2598	8760	57	8703	0	147	3137	4331	1969	4160	0	0	3220
2	Overgrazing	9	2002	0	2002	0	655	957	9082	3319	9067	0	186	3739	0	0	0	0	0	0	9614	0	9614	0	57	2665	8760	57	8703	0	171	3197	4412	2018	4252	0	0	3288
2	Overgrazing	10	2002	0	2002	0	674	1037	9076	3066	9053	0	210	3783	0	0	0	0	0	0	9614	0	9614	0	58	2576	8760	57	8703	0	151	3227	4522	2069	4361	0	0	3328
2	Overgrazing	11	2002	0	2002	0	698	1054	9061	2768	9023	0	181	3760	0	0	0	0	0	0	9614	0	9614	0	65	2553	8760	57	8703	0	161	3079	4565	2116	4389	0	0	3382
2	Overgrazing	12	2002	0	2002	0	733	1087	9002	2344	8977	0	205	3764	0	0	0	0	0	0	9614	0	9614	0	72	2634	8760	57	8703	0	181	3218	4663	2167	4483	0	0	3443
2	Overgrazing	13	2002	0	2002	0	675	986	8952	1891	8905	0	194	3815	0	0	0	0	0	0	9614	0	9614	0	69	2648	8760	57	8703	0	191	3100	4743	2210	4564	0	0	3460
2	Overgrazing	14	2002	0	2002	0	683	992	8794	1277	8772	0	272	3737	0	0	0	0	0	0	9614	0	9614	0	69	2659	8760	57	8703	0	167	3089	4842	2230	4663	0	0	3516
2	Overgrazing	15	2002	0	2002	0	658	984	8621	696	8615	0	336	3687	0	0	0	0	0	0	9614	0	9614	0	58	2632	8760	57	8703	0	146	3178	4846	2256	4679	0	0	3606
2	Overgrazing	16	2002	0	2002	0	695	1014	8428	641	8092	0	345	3634	0	0	0	0	0	0	9578	0	9578	0	65	2647	8760	57	8703	0	147	3167	4928	2303	4738	0	0	3626
2	Overgrazing	17	2002	0	2002	0	684	975	8174	1072	4194	0	353	3445	0	0	0	0	0	0	9578	0	9578	0	67	2642	8760	57	8703	0	174	3235	5016	2351	4831	0	0	3691
2	Overgrazing	18	2002	0	2002	0	691	1022	7885	138	419	0	383	3378	0	0	0	0	0	0	9578	0	9578	0	67	2632	8760	57	8703	0	174	3132	5063	2359	4887	0	0	3734
2	Overgrazing	19	2002	0	2002	0	662	1000	7510	1	0	0	424	3215	0	0	0	0	0	0	9268	0	9268	0	163	2662	8760	57	8703	0	178	3112	5090	2383	4925	0	0	3739
2	Overgrazing	20	2002	0	2002	0	703	1032	7104	0	0	0	484	3057	0	0	0	0	0	0	2647	0	2647	0	1769	2461	8760	57	8703	0	162	3118	5118	2390	4961	0	0	3703
2	Overgrazing	21	2002	0	2002	0	638	989	6612	0	0	0	527	2907	0	0	0	0	0	0	0	0	0	0	747	747	8760	57	8703	0	166	3206	5125	2365	4980	0	0	3751
2	Overgrazing	22	2002	0	2002	0	672	1001	6088	0	0	0	564	2744	0	0	0	0	0	0	0	0	0	0	0	0	8760	57	8703	0	175	3162	5148	2368	4990	0	0	3804
2	Overgrazing	23	2002	0	2002	0	649	958	5508	0	0	0	563	2457	0	0	0	0	0	0	0	0	0	0	0	0	8760	57	8703	0	181	3167	5183	2402	5006	0	0	3801
2	Overgrazing	24	2002	0	2002	0	668	999	4945	0	0	0	607	2277	0	0	0	0	0	0	0	0	0	0	0	0	8760	57	8703	0	154	3164	5229	2413	5059	0	0	3802
2	Overgrazing	25	2002	0	2002	0	698	993	4332	0	0	0	593	1996	0	0	0	0	0	0	0	0	0	0	0	0	8760	57	8703	0	169	3190	5261	2452	5080	0	0	3897
2	Overgrazing	26	2002	0	2002	0	720	1054	3783	0	0	0	566	1773	0	0	0	0	0	0	0	0	0	0	0	0	8760	57	8703	0	177	3152	5323	2471	5143	0	0	3938
2	Overgrazing	27	2002	0	2002	0	727	1021	3185	0	0	0	519	1472	0	0	0	0	0	0	0	0	0	0	0	0	8760	57	8703	0	164	3130	5333	2499	5165	0	0	3965
2	Overgrazing	28	2002	0	2002	0	712	1056	2637	0	0	0	442	1223	0	0	0	0	0	0	0	0	0	0	0	0	8760	57	8703	0	164	3182	5381	2525	5204	0	0	3980
2	Overgrazing	29	2002	0	2002	0	656	1004	2177	0	0	0	415	1080	0	0	0	0	0	0	0	0	0	0	0	0	8760	57	8703	0	162	3152	5378	2509	5213	0	0	3950
2	Overgrazing	30	2002	0	2002	0	716	1035	1739	0	0	0	348	818	0	0	0	0	0	0	0	0	0	0	0	0	8760	57	8703	0	176	3176	5430	2527	5254	0	0	3959
2	Overgrazing	31	2002	0	2002	0	715	1042	1371	0	0	0	258	627	0	0	0	0	0	0	0	0	0	0	0	0	8760	57	8703	0	176	3086	5444	2540	5275	0	0	4030
2	Overgrazing	32	2002	0	2002	0	709	1016	1035	0	0	0	231	524	0	0	0	0	0	0	0	0	0	0	0	0	8760	57	8703	0	165	3169	5517	2562	5332	0	0	4132
2	Overgrazing	33	2002	0	2002	0	680	997	757	0	0	0	167	364	0	0	0	0	0	0	0	0	0	0	0	0	8760	57	8703	0	155	3187	5526	2576	5360	0	0	4038
2	Overgrazing	34	2002	0	2002	0	710	1054	542	0	0	0	135	281	0	0	0	0	0	0	0	0	0	0	0	0	8760	57	8703	0	163	3170	5589	2563	5422	0	0	4043
2	Overgrazing	35	2002	0	2002	0	704	1049	400	0	0	0	98	196	0	0	0	0	0	0	0	0	0	0	0	0	8760	57	8703	0	162	3156	5605	2589	5413	0	0	4107
2	Overgrazing	36	2002	0	2002	0	682	988	278	0	0	0	68	128	0	0	0	0	0	0	0	0	0	0	0	0	8760	57	8703	0	150	3145	5619	2620	5438	0	0	4188
2	Overgrazing	37	2002	0	2002	0	694	1018	177	0	0	0	52	95	0	0	0	0	0	0	0	0	0	0	0	0	8760	57	8703	0	167	3219	5625	2622	5464	0	0	4118
2	Overgrazing	38	2002	0	2002	0	716	1046	124	0	0	0	29	53	0	0	0	0	0	0	0	0	0	0	0	0	8760	57	8703	0	145	3037	5629	2627	5463	0	0	4120
2	Overgrazing	39	2002	0	2002	0	661	966	69	0	0	0	14	28	0	0	0	0	0	0	0	0	0	0	0	0	8760	57	8703	0	164	3249	5641	2646	5450	0	0	4144
2	Overgrazing	40	2002	0	2002	0	635	984	38	0	0	0	13	23	0	0	0	0	0	0	0	0	0	0	0	0	8760	57	8703	0	157	3135	5653	2678	5458	0	0	4150
2	Overgrazing	41	2002	0	2002	0	747	1083	24	0	0	0	8	16	0	0	0	0	0	0	0	0	0	0	0	0	8760	57	8703	0	174	3170	5700	2689	5526	0	0	4221
2	Overgrazing	42	2002	0	2002	0	664	993	14	0	0	0	3	4	0	0	0	0	0	0	0	0	0	0	0	0	8760	57	8703	0	159	3153	5682	2689	5538	0	0	4231
2	Overgrazing	43	2002	0	2002	0	712	1045	6	0	0	0	2	3	0	0	0	0	0	0	0	0	0	0	0	0	8760	57	8703	0	163	3156	5761	2724	5564	0	0	4256
2	Overgrazing	44	2002	0	2002	0	713	1046	2	0	0	0	1	1	0	0	0	0	0	0	0	0	0	0	0	0	8760	57	8703	0	163	3145	5781	2718	5619	0	0	4245
2	Overgrazing	45	2002	0	2002	0	674	994	1	0	0	0	0	0	0	0	0	0	0	0	0	0	0	0	0	0	8760	57	8703	0	166	3075	5790	2707	5622	0	0	4247
2	Overgrazing	46	2002	0	2002	0	719	1028	1	0	0	0	1	1	0	0	0	0	0	0	0	0	0	0	0	0	8760	57	8703	0	161	3225	5787	2709	5628	0	0	4251
2	Overgrazing	47	2002	0	2002	0	696	1028	1	0	0	0	0	0	0	0	0	0	0	0	0	0	0	0	0	0	8760	57	8703	0	154	3085	5812	2720	5637	0	0	4302
2	Overgrazing	48	2002	0	2002	0	685	1009	0	0	0	0	0	0	0	0	0	0	0	0	0	0	0	0	0	0	8760	57	8703	0	162	3140	5828	2740	5637	0	0	4289
2	Overgrazing	49	2002	0	2002	0	681	992	0	0	0	0	0	0	0	0	0	0	0	0	0	0	0	0	0	0	8760	57	8703	0	162	3083	5828	2746	5654	0	0	4296
2	Overgrazing	50	2002	0	2002	0	709	1025	0	0	0	0	0	0	0	0	0	0	0	0	0	0	0	0	0	0	8760	57	8703	0	179	3178	5833	2752	5662	0	0	4349
3	Moderate_grazing	1	0	0	0	0	0	0	1441	1085	1173	0	0	611	7000	5319	6475	0	0	2841	8476	1577	8370	0	0	2282	6879	4813	6572	0	0	2417	6710	2547	6508	0	0	4943
3	Moderate_grazing	2	0	0	0	0	0	0	1730	1446	1297	0	0	636	7447	6316	6745	0	0	2924	8690	2235	8584	0	0	2313	7177	4339	6875	0	0	2486	5332	2730	5149	0	0	3926
3	Moderate_grazing	3	0	0	0	0	0	0	2060	1681	1580	0	0	745	7870	6594	6961	0	0	3127	8884	2221	8781	0	0	2392	7482	4956	7176	0	0	2600	5725	2710	5536	0	0	4169
3	Moderate_grazing	4	0	0	0	0	0	0	2442	2009	1911	0	0	949	8236	6882	7166	0	0	3353	9066	2185	8974	0	0	2418	7756	5065	7483	0	0	2702	5735	2766	5524	0	0	4236
3	Moderate_grazing	5	0	0	0	0	0	0	2844	2325	2254	0	0	1080	8545	7138	7327	0	0	3364	9198	2182	9127	0	0	2452	7999	5164	7753	0	0	2730	5854	2827	5624	0	0	4342
3	Moderate_grazing	6	0	0	0	0	0	0	3254	2638	2653	0	0	1245	8775	7196	5409	0	0	3559	9311	2149	9259	0	0	2528	8232	5323	7993	0	0	2840	5910	2866	5708	0	0	4363
3	Moderate_grazing	7	0	0	0	0	0	0	3743	2983	2969	0	0	1414	8934	7271	4328	0	0	3573	9408	2174	9352	0	0	2526	8449	5487	8230	0	0	2964	5941	2845	5767	0	0	4349
3	Moderate_grazing	8	0	0	0	0	0	0	4248	3382	3373	0	0	1625	9082	7252	4096	0	0	3751	9488	2222	9446	0	0	2568	8628	5620	8449	0	0	2993	5960	2854	5763	0	0	4304
3	Moderate_grazing	9	0	0	0	0	0	0	4772	3788	3820	0	0	1777	9171	7288	4090	0	0	3733	9567	2293	9527	0	0	2551	8803	5704	8627	0	0	3054	5949	2843	5767	0	0	4366
3	Moderate_grazing	10	0	0	0	0	0	0	5325	4237	4239	0	0	2072	9261	7423	4134	0	0	3848	9622	2259	9595	0	0	2556	8963	5795	8804	0	0	3123	5946	2868	5747	0	0	4343
3	Moderate_grazing	11	0	0	0	0	0	0	5841	4691	4717	0	0	2263	9328	7415	4189	0	0	3803	9689	2252	9652	0	0	2624	9104	5917	8963	0	0	3133	5947	2868	5755	0	0	4379
3	Moderate_grazing	12	0	0	0	0	0	0	6348	5080	5188	0	0	2447	9377	7477	4255	0	0	3863	9739	2304	9716	0	0	2648	9243	6046	9102	0	0	3304	5941	2893	5755	0	0	4388
3	Moderate_grazing	13	0	0	0	0	0	0	6864	5463	5625	0	0	2685	9407	7490	4278	0	0	3860	9781	2259	9759	0	0	2609	9357	6214	9243	0	0	3357	5964	2897	5783	0	0	4428
3	Moderate_grazing	14	0	0	0	0	0	0	7296	5835	6120	0	0	2865	9437	7524	4254	0	0	3852	9819	2277	9792	0	0	2576	9440	6203	9357	0	0	3293	6019	2906	5830	0	0	4443
3	Moderate_grazing	15	0	0	0	0	0	0	7733	6195	6593	0	0	3104	9447	7556	4286	0	0	3937	9848	2314	9826	0	0	2644	9531	6291	9440	0	0	3460	6015	2902	5853	0	0	4439
3	Moderate_grazing	16	0	0	0	0	0	0	8082	6423	6948	0	0	3162	9429	7532	4290	0	0	3819	9868	2325	9847	0	0	2700	9599	6394	9532	0	0	3479	6033	2880	5866	0	0	4420
3	Moderate_grazing	17	0	0	0	0	0	0	8419	6691	7248	0	0	3325	9439	7577	4262	0	0	3923	9886	2367	9866	0	0	2704	9660	6402	9599	0	0	3447	6022	2891	5838	0	0	4491
3	Moderate_grazing	18	0	0	0	0	0	0	8745	7034	7557	0	0	3498	9433	7567	4306	0	0	3904	9893	2314	9880	0	0	2694	9711	6406	9660	0	0	3505	6061	2932	5864	0	0	4492
3	Moderate_grazing	19	0	0	0	0	0	0	8976	7175	7882	0	0	3572	9413	7600	4271	0	0	3907	9906	2302	9882	0	0	2686	9760	6434	9711	0	0	3389	6112	2925	5932	0	0	4495
3	Moderate_grazing	20	0	0	0	0	0	0	9174	7271	8109	0	0	3697	9381	7630	4281	0	0	3905	9915	2321	9901	0	0	2666	9783	6376	9759	0	0	3445	6103	2896	5943	0	0	4461
3	Moderate_grazing	21	0	0	0	0	0	0	9343	7496	8307	0	0	3874	9343	7521	4266	0	0	3840	9922	2321	9905	0	0	2649	9807	6418	9782	0	0	3492	6128	2925	5920	0	0	4549
3	Moderate_grazing	22	0	0	0	0	0	0	9473	7612	8492	0	0	3836	9313	7544	4235	0	0	3863	9931	2311	9911	0	0	2653	9831	6429	9808	0	0	3535	6160	2928	5983	0	0	4517
3	Moderate_grazing	23	0	0	0	0	0	0	9579	7644	8639	0	0	3868	9273	7493	4243	0	0	3822	9936	2304	9913	0	0	2641	9858	6472	9830	0	0	3560	6205	2953	6006	0	0	4602
3	Moderate_grazing	24	0	0	0	0	0	0	9661	7706	8760	0	0	3935	9200	7533	4236	0	0	3881	9941	2352	9915	0	0	2717	9886	6564	9858	0	0	3590	6212	2933	6053	0	0	4600
3	Moderate_grazing	25	0	0	0	0	0	0	9730	7820	8843	0	0	4016	9162	7534	4236	0	0	3831	9949	2322	9881	0	0	2708	9901	6516	9886	0	0	3459	6206	2928	6043	0	0	4559
3	Moderate_grazing	26	0	0	0	0	0	0	9786	7871	8926	0	0	3975	9073	7428	4235	0	0	3703	9950	2239	9844	0	0	2615	9911	6571	9901	0	0	3634	6231	2933	6041	0	0	4581
3	Moderate_grazing	27	0	0	0	0	0	0	9823	7858	8959	0	0	3958	9005	7365	4233	0	0	3679	9935	2234	9817	0	0	2604	9926	6553	9911	0	0	3543	6219	2918	6048	0	0	4633
3	Moderate_grazing	28	0	0	0	0	0	0	9863	7855	9005	0	0	3922	8918	7266	4205	0	0	3636	9908	2278	9805	0	0	2712	9933	6522	9925	0	0	3508	6221	2897	6051	0	0	4568
3	Moderate_grazing	29	0	0	0	0	0	0	9886	7933	9048	0	0	4052	8862	7277	4158	0	0	3703	9893	2391	9778	0	0	2740	9944	6538	9933	0	0	3570	6212	2905	6029	0	0	4546
3	Moderate_grazing	30	0	0	0	0	0	0	9903	7984	9065	0	0	4111	8770	7263	4162	0	0	3577	9883	2377	9775	0	0	2649	9951	6513	9944	0	0	3471	6196	2882	6016	0	0	4560
3	Moderate_grazing	31	0	0	0	0	0	0	9921	7999	9023	0	0	4176	8725	7177	4138	0	0	3616	9863	2384	9752	0	0	2772	9955	6481	9951	0	0	3449	6182	2903	5996	0	0	4650
3	Moderate_grazing	32	0	0	0	0	0	0	9937	8060	9038	0	0	4230	8647	7141	4122	0	0	3579	9850	2407	9738	0	0	2734	9964	6514	9955	0	0	3585	6205	2919	6019	0	0	4568
3	Moderate_grazing	33	0	0	0	0	0	0	9952	8025	9107	0	0	4120	8609	7155	4102	0	0	3581	9840	2347	9742	0	0	2669	9965	6557	9964	0	0	3549	6189	2881	6024	0	0	4560
3	Moderate_grazing	34	0	0	0	0	0	0	9957	8026	9203	0	0	4095	8553	7080	4077	0	0	3500	9827	2292	9732	0	0	2673	9971	6510	9965	0	0	3487	6139	2854	5981	0	0	4535
3	Moderate_grazing	35	0	0	0	0	0	0	9966	8024	9235	0	0	4114	8525	7120	4063	0	0	3632	9830	2285	9738	0	0	2650	9973	6519	9971	0	0	3599	6127	2855	5940	0	0	4451
3	Moderate_grazing	36	0	0	0	0	0	0	9972	7963	9172	0	0	4030	8495	7053	4065	0	0	3399	9815	2325	9725	0	0	2727	9977	6605	9973	0	0	3589	6098	2838	5948	0	0	4487
3	Moderate_grazing	37	0	0	0	0	0	0	9978	8009	9145	0	0	4112	8472	7018	4050	0	0	3491	9823	2383	9724	0	0	2703	9978	6602	9977	0	0	3607	6103	2817	5933	0	0	4483
3	Moderate_grazing	38	0	0	0	0	0	0	9984	8064	9155	0	0	4134	8436	6996	4086	0	0	3497	9823	2354	9724	0	0	2629	9982	6631	9978	0	0	3584	6105	2854	5907	0	0	4478
3	Moderate_grazing	39	0	0	0	0	0	0	9991	8007	9166	0	0	4138	8435	7020	4038	0	0	3495	9822	2293	9725	0	0	2672	9985	6669	9982	0	0	3598	6107	2802	5963	0	0	4504
3	Moderate_grazing	40	0	0	0	0	0	0	9991	7958	9160	0	0	4066	8412	6970	4039	0	0	3535	9828	2259	9726	0	0	2610	9985	6620	9985	0	0	3607	6105	2796	5927	0	0	4428
3	Moderate_grazing	41	0	0	0	0	0	0	9993	8042	9167	0	0	4136	8399	6989	4048	0	0	3478	9838	2300	9753	0	0	2719	9985	6528	9985	0	0	3539	6084	2792	5896	0	0	4413
3	Moderate_grazing	42	0	0	0	0	0	0	9994	8029	9176	0	0	4173	8379	7004	4027	0	0	3452	9845	2301	9747	0	0	2572	9987	6588	9985	0	0	3623	6040	2817	5864	0	0	4517
3	Moderate_grazing	43	0	0	0	0	0	0	9995	8093	9205	0	0	4173	8332	6954	3988	0	0	3460	9840	2256	9757	0	0	2576	9990	6622	9987	0	0	3558	6064	2835	5878	0	0	4430
3	Moderate_grazing	44	0	0	0	0	0	0	9996	8037	9209	0	0	4089	8346	6939	3986	0	0	3462	9834	2262	9752	0	0	2647	9991	6505	9990	0	0	3475	6098	2868	5890	0	0	4539
3	Moderate_grazing	45	0	0	0	0	0	0	9997	8025	9254	0	0	4188	8301	6869	4013	0	0	3421	9846	2311	9748	0	0	2614	9992	6530	9991	0	0	3534	6096	2880	5907	0	0	4493
3	Moderate_grazing	46	0	0	0	0	0	0	9997	8078	9206	0	0	4109	8312	6853	4009	0	0	3460	9852	2313	9757	0	0	2709	9992	6531	9992	0	0	3509	6124	2884	5946	0	0	4541
3	Moderate_grazing	47	0	0	0	0	0	0	9998	8040	9214	0	0	4075	8314	6916	3996	0	0	3384	9857	2350	9756	0	0	2669	9995	6525	9992	0	0	3515	6133	2909	5956	0	0	4544
3	Moderate_grazing	48	0	0	0	0	0	0	9999	8025	9193	0	0	4120	8275	6870	4005	0	0	3458	9861	2331	9756	0	0	2622	9995	6486	9995	0	0	3514	6174	2887	6017	0	0	4534
3	Moderate_grazing	49	0	0	0	0	0	0	9999	8030	9215	0	0	4125	8304	6895	3988	0	0	3477	9856	2336	9746	0	0	2738	9996	6511	9995	0	0	3569	6179	2910	5977	0	0	4594
3	Moderate_grazing	50	0	0	0	0	0	0	9999	8074	9194	0	0	4146	8328	6954	4003	0	0	3450	9862	2338	9736	0	0	2658	9997	6527	9996	0	0	3539	6203	2929	6010	0	0	4498
3	No_Grazing	1	0	0	0	0	0	0	1441	844	1173	0	0	611	7000	4149	6475	0	0	2841	8476	1577	8370	0	0	2282	6879	4813	6572	0	0	2417	6710	2547	6508	0	0	4943
3	No_Grazing	2	0	0	0	0	0	0	1699	1190	1294	0	0	635	7488	5244	6749	0	0	2920	8699	2199	8602	0	0	2348	7151	4275	6713	0	0	2371	5371	2768	5150	0	0	3962
3	No_Grazing	3	0	0	0	0	0	0	2015	1494	1562	0	0	766	7903	5917	7237	0	0	3211	8893	2203	8793	0	0	2468	7447	4892	7023	0	0	2622	5748	2750	5561	0	0	4239
3	No_Grazing	4	0	0	0	0	0	0	2374	1692	1853	0	0	891	8290	6158	7688	0	0	3368	9070	2209	8988	0	0	2453	7709	5022	7306	0	0	2665	5739	2792	5550	0	0	4231
3	No_Grazing	5	0	0	0	0	0	0	2775	1984	2193	0	0	1067	8625	6347	8086	0	0	3444	7118	1922	6928	0	0	1911	6742	4753	5984	0	0	2186	5815	2798	5633	0	0	4301
3	No_Grazing	6	0	0	0	0	0	0	3276	2335	2551	0	0	1257	8882	6521	8442	0	0	3594	7388	1735	7217	0	0	1978	7026	4638	6533	0	0	2404	5886	2813	5692	0	0	4347
3	No_Grazing	7	0	0	0	0	0	0	3732	2621	3021	0	0	1390	9097	6679	8755	0	0	3686	7178	1740	6993	0	0	1962	6988	4614	6399	0	0	2440	5921	2818	5723	0	0	4337
3	No_Grazing	8	0	0	0	0	0	0	4239	3017	3485	0	0	1629	9282	6814	8989	0	0	3796	6941	1681	6751	0	0	1842	7017	4671	6452	0	0	2352	5964	2863	5765	0	0	4418
3	No_Grazing	9	0	0	0	0	0	0	4791	3426	3988	0	0	1881	9439	6864	9186	0	0	3808	6623	1626	6445	0	0	1790	6924	4546	6360	0	0	2317	6018	2888	5826	0	0	4461
3	No_Grazing	10	0	0	0	0	0	0	5352	3821	4528	0	0	2109	9551	7004	9369	0	0	3924	6375	1540	6185	0	0	1696	6771	4417	6203	0	0	2262	6059	2911	5885	0	0	4491
3	No_Grazing	11	0	0	0	0	0	0	5852	4149	5060	0	0	2265	9647	6988	9491	0	0	3841	6249	1459	6048	0	0	1644	6737	4411	6222	0	0	2275	6043	2881	5905	0	0	4427
3	No_Grazing	12	0	0	0	0	0	0	6359	4505	5614	0	0	2499	9714	6965	9592	0	0	3945	6085	1431	5900	0	0	1559	6693	4444	6108	0	0	2343	6023	2865	5866	0	0	4460
3	No_Grazing	13	0	0	0	0	0	0	6841	4851	6111	0	0	2696	9775	7068	9679	0	0	3911	5925	1388	5716	0	0	1585	6645	4419	6044	0	0	2244	6101	2899	5900	0	0	4529
3	No_Grazing	14	0	0	0	0	0	0	7300	5145	6596	0	0	2846	9822	7086	9748	0	0	4047	5746	1394	5561	0	0	1554	6585	4372	5992	0	0	2272	6110	2914	5929	0	0	4510
3	No_Grazing	15	0	0	0	0	0	0	7712	5529	7075	0	0	3106	9864	7166	9800	0	0	4058	5599	1354	5413	0	0	1495	6582	4369	5984	0	0	2247	6158	2915	5967	0	0	4534
3	No_Grazing	16	0	0	0	0	0	0	8087	5769	7500	0	0	3231	9888	7225	9845	0	0	4104	5501	1342	5279	0	0	1441	6573	4352	5996	0	0	2233	6180	2910	5998	0	0	4555
3	No_Grazing	17	0	0	0	0	0	0	8397	6003	7894	0	0	3375	9918	7321	9875	0	0	4119	5338	1275	5152	0	0	1397	6516	4328	5947	0	0	2209	6179	2920	5987	0	0	4544
3	No_Grazing	18	0	0	0	0	0	0	8682	6206	8242	0	0	3445	9937	7292	9900	0	0	4104	5271	1233	5073	0	0	1391	6502	4328	5903	0	0	2200	6118	2877	5963	0	0	4503
3	No_Grazing	19	0	0	0	0	0	0	8935	6385	8540	0	0	3576	9952	7298	9925	0	0	4165	5233	1249	5041	0	0	1471	6493	4227	5915	0	0	2126	6095	2871	5913	0	0	4455
3	No_Grazing	20	0	0	0	0	0	0	9143	6497	8808	0	0	3679	9961	7247	9946	0	0	4063	5126	1224	4932	0	0	1318	6481	4239	5863	0	0	2184	6103	2866	5924	0	0	4477
3	No_Grazing	21	0	0	0	0	0	0	9290	6611	9036	0	0	3723	9967	7246	9957	0	0	4090	5072	1178	4859	0	0	1406	6445	4240	5864	0	0	2187	6069	2853	5913	0	0	4480
3	No_Grazing	22	0	0	0	0	0	0	9418	6702	9215	0	0	3816	9973	7242	9964	0	0	4075	5025	1223	4807	0	0	1362	6402	4268	5801	0	0	2185	6090	2855	5913	0	0	4532
3	No_Grazing	23	0	0	0	0	0	0	9533	6866	9357	0	0	3919	9979	7223	9969	0	0	4196	5013	1221	4800	0	0	1355	6433	4241	5835	0	0	2189	6087	2848	5924	0	0	4487
3	No_Grazing	24	0	0	0	0	0	0	9629	6926	9462	0	0	3830	9982	7269	9976	0	0	4058	4985	1210	4792	0	0	1368	6372	4218	5766	0	0	2126	6145	2846	5968	0	0	4538
3	No_Grazing	25	0	0	0	0	0	0	9698	6948	9581	0	0	3995	9986	7243	9981	0	0	4139	4996	1190	4774	0	0	1336	6403	4300	5794	0	0	2186	6165	2869	5980	0	0	4564
3	No_Grazing	26	0	0	0	0	0	0	9753	7010	9662	0	0	4030	9992	7269	9983	0	0	4164	5027	1203	4800	0	0	1346	6423	4238	5808	0	0	2216	6206	2868	6031	0	0	4570
3	No_Grazing	27	0	0	0	0	0	0	9806	7041	9732	0	0	4017	9993	7290	9990	0	0	4154	4943	1193	4746	0	0	1287	6394	4275	5808	0	0	2209	6185	2843	6033	0	0	4552
3	No_Grazing	28	0	0	0	0	0	0	9844	7078	9779	0	0	4038	9993	7239	9993	0	0	4093	4907	1177	4710	0	0	1321	6428	4237	5814	0	0	2142	6196	2860	6001	0	0	4509
3	No_Grazing	29	0	0	0	0	0	0	9880	7125	9829	0	0	4045	9994	7257	9993	0	0	4164	4834	1142	4648	0	0	1249	6412	4260	5808	0	0	2193	6221	2858	6044	0	0	4562
3	No_Grazing	30	0	0	0	0	0	0	9905	7067	9870	0	0	4028	9994	7197	9993	0	0	4030	4783	1102	4602	0	0	1237	6353	4172	5769	0	0	2143	6190	2856	6015	0	0	4573
3	No_Grazing	31	0	0	0	0	0	0	9921	7181	9896	0	0	4137	9994	7115	9994	0	0	4094	4738	1135	4526	0	0	1296	6314	4110	5763	0	0	2104	6207	2898	6020	0	0	4594
3	No_Grazing	32	0	0	0	0	0	0	9936	7241	9911	0	0	4121	9996	7165	9994	0	0	4101	4691	1146	4493	0	0	1233	6264	4110	5698	0	0	2148	6240	2891	6055	0	0	4470
3	No_Grazing	33	0	0	0	0	0	0	9953	7217	9929	0	0	4222	9996	7218	9994	0	0	4109	4655	1146	4440	0	0	1231	6253	4173	5653	0	0	2091	6242	2886	6059	0	0	4557
3	No_Grazing	34	0	0	0	0	0	0	9965	7248	9944	0	0	4109	9997	7184	9996	0	0	4080	4624	1187	4398	0	0	1245	6264	4122	5642	0	0	2134	6211	2880	6030	0	0	4598
3	No_Grazing	35	0	0	0	0	0	0	9971	7300	9959	0	0	4124	9998	7200	9996	0	0	4046	4592	1126	4418	0	0	1238	6236	4098	5617	0	0	2107	6202	2892	6019	0	0	4622
3	No_Grazing	36	0	0	0	0	0	0	9978	7235	9967	0	0	4132	9998	7208	9998	0	0	4099	4594	1096	4399	0	0	1215	6245	4175	5652	0	0	2164	6187	2892	6023	0	0	4540
3	No_Grazing	37	0	0	0	0	0	0	9982	7220	9977	0	0	4145	10000	7155	9998	0	0	4034	4558	1061	4357	0	0	1213	6268	4161	5653	0	0	2128	6192	2866	6020	0	0	4534
3	No_Grazing	38	0	0	0	0	0	0	9984	7228	9979	0	0	4118	10000	7145	10000	0	0	4090	4607	1047	4419	0	0	1260	6234	4153	5608	0	0	2126	6153	2871	5982	0	0	4550
3	No_Grazing	39	0	0	0	0	0	0	9987	7265	9983	0	0	4128	10000	7138	10000	0	0	4091	4547	1087	4354	0	0	1222	6272	4142	5672	0	0	2113	6154	2879	5985	0	0	4605
3	No_Grazing	40	0	0	0	0	0	0	9990	7166	9986	0	0	4040	10000	7269	10000	0	0	4175	4564	1150	4330	0	0	1271	6272	4158	5676	0	0	2154	6157	2856	5999	0	0	4521
3	No_Grazing	41	0	0	0	0	0	0	9995	7212	9990	0	0	4085	10000	7232	10000	0	0	4075	4584	1143	4392	0	0	1226	6241	4134	5659	0	0	2093	6131	2841	5968	0	0	4528
3	No_Grazing	42	0	0	0	0	0	0	9995	7193	9991	0	0	4179	10000	7220	9999	0	0	4167	4578	1086	4385	0	0	1184	6268	4181	5661	0	0	2140	6111	2855	5930	0	0	4520
3	No_Grazing	43	0	0	0	0	0	0	9995	7256	9994	0	0	4114	10000	7218	10000	0	0	4121	4591	1074	4384	0	0	1218	6247	4145	5643	0	0	2105	6134	2875	5962	0	0	4584
3	No_Grazing	44	0	0	0	0	0	0	9995	7266	9995	0	0	4138	10000	7234	10000	0	0	4157	4575	1126	4364	0	0	1269	6264	4179	5684	0	0	2145	6142	2860	5981	0	0	4486
3	No_Grazing	45	0	0	0	0	0	0	9996	7234	9995	0	0	4116	10000	7245	10000	0	0	4108	4544	1096	4342	0	0	1183	6269	4175	5687	0	0	2099	6143	2867	5964	0	0	4473
3	No_Grazing	46	0	0	0	0	0	0	9996	7249	9996	0	0	4154	10000	7224	10000	0	0	4067	4476	1067	4295	0	0	1144	6300	4199	5689	0	0	2183	6135	2881	5960	0	0	4492
3	No_Grazing	47	0	0	0	0	0	0	9998	7282	9996	0	0	4121	10000	7203	10000	0	0	4042	4435	1078	4232	0	0	1183	6327	4216	5711	0	0	2181	6105	2902	5932	0	0	4559
3	No_Grazing	48	0	0	0	0	0	0	9998	7209	9997	0	0	4119	10000	7182	10000	0	0	4149	4429	1096	4222	0	0	1166	6361	4274	5735	0	0	2155	6124	2901	5944	0	0	4533
3	No_Grazing	49	0	0	0	0	0	0	9998	7177	9998	0	0	4087	10000	7192	10000	0	0	4142	4367	1072	4180	0	0	1164	6333	4223	5724	0	0	2163	6126	2872	5958	0	0	4491
3	No_Grazing	50	0	0	0	0	0	0	9999	7222	9998	0	0	4102	10000	7198	9999	0	0	4082	4337	1041	4152	0	0	1167	6329	4197	5772	0	0	2142	6126	2875	5940	0	0	4522
3	Overgrazing	1	0	0	0	0	0	0	1172	570	1172	0	269	611	6472	3186	6428	0	528	2841	8263	0	8263	0	213	2282	6570	43	6527	0	309	2417	6710	2547	6508	0	0	4943
3	Overgrazing	2	0	0	0	0	0	0	1172	570	1172	0	253	563	6472	3186	3286	0	476	2836	8263	0	8263	0	238	2331	6570	43	6527	0	304	2381	5337	2752	5132	0	0	3930
3	Overgrazing	3	0	0	0	0	0	0	1172	568	1172	0	244	541	6472	3186	3286	0	519	2884	8263	0	8263	0	230	2289	6570	43	6527	0	324	2395	5741	2748	5545	0	0	4215
3	Overgrazing	4	0	0	0	0	0	0	1172	545	1171	0	237	550	6472	3186	3286	0	535	2889	8263	0	8263	0	228	2319	6570	43	6527	0	379	2414	5742	2768	5550	0	0	4261
3	Overgrazing	5	0	0	0	0	0	0	1172	488	1171	0	253	569	6472	3186	3286	0	486	2746	8263	0	8263	0	248	2329	6570	43	6527	0	344	2465	5804	2795	5606	0	0	4265
3	Overgrazing	6	0	0	0	0	0	0	1172	459	1171	0	223	519	6302	3104	3198	0	560	2799	8263	0	8263	0	217	2264	6570	43	6527	0	350	2463	5880	2828	5692	0	0	4342
3	Overgrazing	7	0	0	0	0	0	0	1171	442	1171	0	273	593	986	479	507	0	2453	2806	8263	0	8263	0	228	2249	6570	43	6527	0	357	2422	5907	2785	5743	0	0	4296
3	Overgrazing	8	0	0	0	0	0	0	1171	423	1170	0	242	570	0	0	0	0	464	464	8263	0	8263	0	257	2266	6570	43	6527	0	325	2461	5861	2790	5692	0	0	4308
3	Overgrazing	9	0	0	0	0	0	0	1171	403	1169	0	271	566	0	0	0	0	0	0	8263	0	8263	0	242	2284	6570	43	6527	0	353	2404	5862	2808	5692	0	0	4371
3	Overgrazing	10	0	0	0	0	0	0	1170	378	1168	0	239	524	0	0	0	0	0	0	8263	0	8263	0	229	2241	6570	43	6527	0	359	2455	5914	2828	5737	0	0	4397
3	Overgrazing	11	0	0	0	0	0	0	1167	345	1165	0	252	551	0	0	0	0	0	0	8263	0	8263	0	229	2316	6570	43	6527	0	330	2410	5984	2826	5801	0	0	4417
3	Overgrazing	12	0	0	0	0	0	0	1163	296	1162	0	263	621	0	0	0	0	0	0	8263	0	8263	0	193	2217	6570	43	6527	0	336	2447	6003	2854	5831	0	0	4445
3	Overgrazing	13	0	0	0	0	0	0	1153	232	1148	0	249	573	0	0	0	0	0	0	8263	0	8263	0	247	2303	6570	43	6527	0	357	2461	6064	2865	5871	0	0	4520
3	Overgrazing	14	0	0	0	0	0	0	1135	146	1134	0	243	555	0	0	0	0	0	0	8263	0	8263	0	253	2293	6570	43	6527	0	335	2371	6054	2859	5888	0	0	4514
3	Overgrazing	15	0	0	0	0	0	0	1110	82	1110	0	286	550	0	0	0	0	0	0	8263	0	8263	0	235	2267	6570	43	6527	0	331	2451	6042	2855	5874	0	0	4429
3	Overgrazing	16	0	0	0	0	0	0	1088	89	1054	0	250	524	0	0	0	0	0	0	8234	0	8234	0	260	2304	6570	43	6527	0	335	2420	6057	2885	5881	0	0	4452
3	Overgrazing	17	0	0	0	0	0	0	1062	130	559	0	238	484	0	0	0	0	0	0	8234	0	8234	0	242	2304	6570	43	6527	0	328	2432	6107	2889	5923	0	0	4553
3	Overgrazing	18	0	0	0	0	0	0	1030	15	55	0	270	526	0	0	0	0	0	0	8234	0	8234	0	250	2321	6570	43	6527	0	335	2452	6138	2897	5936	0	0	4507
3	Overgrazing	19	0	0	0	0	0	0	986	1	0	0	219	484	0	0	0	0	0	0	8004	0	8004	0	293	2250	6570	43	6527	0	362	2442	6122	2875	5963	0	0	4580
3	Overgrazing	20	0	0	0	0	0	0	923	0	0	0	224	456	0	0	0	0	0	0	2155	0	2155	0	1777	2289	6570	43	6527	0	386	2466	6116	2885	5942	0	0	4506
3	Overgrazing	21	0	0	0	0	0	0	866	0	0	0	201	417	0	0	0	0	0	0	0	0	0	0	682	682	6570	43	6527	0	325	2474	6116	2920	5928	0	0	4553
3	Overgrazing	22	0	0	0	0	0	0	805	0	0	0	146	361	0	0	0	0	0	0	0	0	0	0	0	0	6570	43	6527	0	348	2438	6146	2906	5988	0	0	4515
3	Overgrazing	23	0	0	0	0	0	0	732	0	0	0	144	329	0	0	0	0	0	0	0	0	0	0	0	0	6570	43	6527	0	353	2390	6158	2942	5961	0	0	4523
3	Overgrazing	24	0	0	0	0	0	0	669	0	0	0	159	332	0	0	0	0	0	0	0	0	0	0	0	0	6570	43	6527	0	319	2367	6158	2937	5975	0	0	4571
3	Overgrazing	25	0	0	0	0	0	0	596	0	0	0	164	331	0	0	0	0	0	0	0	0	0	0	0	0	6570	43	6527	0	350	2444	6122	2905	5952	0	0	4456
3	Overgrazing	26	0	0	0	0	0	0	520	0	0	0	120	267	0	0	0	0	0	0	0	0	0	0	0	0	6570	43	6527	0	345	2484	6133	2903	5956	0	0	4525
3	Overgrazing	27	0	0	0	0	0	0	434	0	0	0	106	214	0	0	0	0	0	0	0	0	0	0	0	0	6570	43	6527	0	334	2429	6090	2867	5937	0	0	4379
3	Overgrazing	28	0	0	0	0	0	0	350	0	0	0	83	161	0	0	0	0	0	0	0	0	0	0	0	0	6570	43	6527	0	343	2452	6095	2887	5902	0	0	4498
3	Overgrazing	29	0	0	0	0	0	0	285	0	0	0	66	135	0	0	0	0	0	0	0	0	0	0	0	0	6570	43	6527	0	333	2425	6092	2878	5927	0	0	4466
3	Overgrazing	30	0	0	0	0	0	0	229	0	0	0	51	117	0	0	0	0	0	0	0	0	0	0	0	0	6570	43	6527	0	366	2426	6076	2862	5915	0	0	4426
3	Overgrazing	31	0	0	0	0	0	0	180	0	0	0	41	94	0	0	0	0	0	0	0	0	0	0	0	0	6570	43	6527	0	331	2375	6080	2828	5919	0	0	4474
3	Overgrazing	32	0	0	0	0	0	0	139	0	0	0	32	61	0	0	0	0	0	0	0	0	0	0	0	0	6570	43	6527	0	347	2483	6023	2842	5857	0	0	4452
3	Overgrazing	33	0	0	0	0	0	0	104	0	0	0	31	57	0	0	0	0	0	0	0	0	0	0	0	0	6570	43	6527	0	358	2436	6080	2837	5902	0	0	4486
3	Overgrazing	34	0	0	0	0	0	0	74	0	0	0	15	30	0	0	0	0	0	0	0	0	0	0	0	0	6570	43	6527	0	300	2419	6090	2847	5906	0	0	4450
3	Overgrazing	35	0	0	0	0	0	0	50	0	0	0	12	24	0	0	0	0	0	0	0	0	0	0	0	0	6570	43	6527	0	346	2519	6100	2836	5940	0	0	4467
3	Overgrazing	36	0	0	0	0	0	0	35	0	0	0	10	19	0	0	0	0	0	0	0	0	0	0	0	0	6570	43	6527	0	354	2464	6145	2833	5972	0	0	4534
3	Overgrazing	37	0	0	0	0	0	0	21	0	0	0	5	11	0	0	0	0	0	0	0	0	0	0	0	0	6570	43	6527	0	372	2493	6120	2837	5954	0	0	4570
3	Overgrazing	38	0	0	0	0	0	0	15	0	0	0	5	9	0	0	0	0	0	0	0	0	0	0	0	0	6570	43	6527	0	344	2430	6127	2803	5984	0	0	4533
3	Overgrazing	39	0	0	0	0	0	0	12	0	0	0	3	5	0	0	0	0	0	0	0	0	0	0	0	0	6570	43	6527	0	347	2523	6173	2837	5981	0	0	4576
3	Overgrazing	40	0	0	0	0	0	0	7	0	0	0	2	3	0	0	0	0	0	0	0	0	0	0	0	0	6570	43	6527	0	332	2448	6178	2817	6021	0	0	4553
3	Overgrazing	41	0	0	0	0	0	0	5	0	0	0	1	3	0	0	0	0	0	0	0	0	0	0	0	0	6570	43	6527	0	331	2417	6160	2802	5985	0	0	4568
3	Overgrazing	42	0	0	0	0	0	0	3	0	0	0	1	1	0	0	0	0	0	0	0	0	0	0	0	0	6570	43	6527	0	334	2481	6135	2789	5968	0	0	4466
3	Overgrazing	43	0	0	0	0	0	0	3	0	0	0	1	1	0	0	0	0	0	0	0	0	0	0	0	0	6570	43	6527	0	345	2437	6110	2790	5950	0	0	4553
3	Overgrazing	44	0	0	0	0	0	0	3	0	0	0	0	1	0	0	0	0	0	0	0	0	0	0	0	0	6570	43	6527	0	339	2415	6130	2807	5957	0	0	4558
3	Overgrazing	45	0	0	0	0	0	0	1	0	0	0	0	0	0	0	0	0	0	0	0	0	0	0	0	0	6570	43	6527	0	357	2431	6180	2840	5983	0	0	4561
3	Overgrazing	46	0	0	0	0	0	0	1	0	0	0	0	0	0	0	0	0	0	0	0	0	0	0	0	0	6570	43	6527	0	381	2493	6215	2830	6055	0	0	4601
3	Overgrazing	47	0	0	0	0	0	0	0	0	0	0	0	0	0	0	0	0	0	0	0	0	0	0	0	0	6570	43	6527	0	350	2439	6223	2845	6045	0	0	4593
3	Overgrazing	48	0	0	0	0	0	0	0	0	0	0	0	0	0	0	0	0	0	0	0	0	0	0	0	0	6570	43	6527	0	334	2427	6219	2851	6036	0	0	4582
3	Overgrazing	49	0	0	0	0	0	0	0	0	0	0	0	0	0	0	0	0	0	0	0	0	0	0	0	0	6570	43	6527	0	343	2431	6219	2866	6040	0	0	4603
3	Overgrazing	50	0	0	0	0	0	0	0	0	0	0	0	0	0	0	0	0	0	0	0	0	0	0	0	0	6570	43	6527	0	342	2410	6225	2851	6057	0	0	4551
4	Moderate_grazing	1	0	0	0	0	0	0	704	518	577	0	0	267	3951	3010	3400	0	0	1565	2094	387	1969	0	0	549	206	145	176	0	0	78	342	125	320	0	0	234
4	Moderate_grazing	2	0	0	0	0	0	0	856	717	631	0	0	329	4486	3786	3672	0	0	1696	2368	598	2232	0	0	635	236	140	205	0	0	81	269	145	249	0	0	214
4	Moderate_grazing	3	0	0	0	0	0	0	1031	853	784	0	0	375	5043	4187	3951	0	0	1942	2655	645	2517	0	0	703	267	182	236	0	0	94	311	159	291	0	0	233
4	Moderate_grazing	4	0	0	0	0	0	0	1222	997	939	0	0	444	5615	4654	4236	0	0	2169	2988	693	2834	0	0	821	303	201	267	0	0	103	342	173	321	0	0	255
4	Moderate_grazing	5	0	0	0	0	0	0	1430	1174	1135	0	0	508	6156	5073	4497	0	0	2400	3318	758	3139	0	0	836	343	231	304	0	0	115	369	178	355	0	0	267
4	Moderate_grazing	6	0	0	0	0	0	0	1707	1365	1318	0	0	630	6582	5405	3592	0	0	2590	3699	852	3505	0	0	993	392	242	343	0	0	123	402	189	376	0	0	302
4	Moderate_grazing	7	0	0	0	0	0	0	2024	1626	1523	0	0	771	6973	5689	3143	0	0	2762	4100	927	3909	0	0	1147	448	271	392	0	0	148	427	200	401	0	0	324
4	Moderate_grazing	8	0	0	0	0	0	0	2366	1915	1796	0	0	885	7310	5882	3139	0	0	2882	4512	1014	4321	0	0	1207	519	326	449	0	0	175	449	210	423	0	0	327
4	Moderate_grazing	9	0	0	0	0	0	0	2770	2236	2075	0	0	1080	7598	6133	3271	0	0	3021	4932	1103	4733	0	0	1355	595	373	520	0	0	200	483	225	455	0	0	353
4	Moderate_grazing	10	0	0	0	0	0	0	3192	2549	2396	0	0	1195	7848	6286	3382	0	0	3208	5318	1225	5120	0	0	1389	689	440	596	0	0	233	510	233	484	0	0	375
4	Moderate_grazing	11	0	0	0	0	0	0	3657	2898	2778	0	0	1379	8065	6532	3492	0	0	3222	5716	1282	5524	0	0	1535	777	494	689	0	0	262	538	246	509	0	0	397
4	Moderate_grazing	12	0	0	0	0	0	0	4158	3310	3176	0	0	1602	8239	6637	3620	0	0	3308	6062	1373	5885	0	0	1592	879	581	777	0	0	312	568	262	536	0	0	429
4	Moderate_grazing	13	0	0	0	0	0	0	4637	3671	3600	0	0	1721	8410	6832	3684	0	0	3496	6423	1423	6240	0	0	1669	995	658	879	0	0	353	603	274	574	0	0	432
4	Moderate_grazing	14	0	0	0	0	0	0	5129	4103	4046	0	0	2022	8560	6951	3794	0	0	3509	6782	1565	6595	0	0	1866	1128	756	992	0	0	397	630	285	600	0	0	474
4	Moderate_grazing	15	0	0	0	0	0	0	5648	4511	4448	0	0	2208	8655	7025	3863	0	0	3535	7114	1664	6927	0	0	1912	1250	781	1128	0	0	382	675	307	634	0	0	501
4	Moderate_grazing	16	0	0	0	0	0	0	6159	4917	4922	0	0	2435	8707	7027	3900	0	0	3541	7400	1704	7216	0	0	1942	1406	880	1250	0	0	473	703	328	669	0	0	519
4	Moderate_grazing	17	0	0	0	0	0	0	6650	5315	5384	0	0	2579	8753	7159	3899	0	0	3591	7692	1836	7483	0	0	2146	1573	1009	1406	0	0	543	739	331	708	0	0	527
4	Moderate_grazing	18	0	0	0	0	0	0	7103	5673	5838	0	0	2890	8766	7158	3919	0	0	3606	7940	1945	7749	0	0	2202	1752	1143	1574	0	0	595	750	334	716	0	0	558
4	Moderate_grazing	19	0	0	0	0	0	0	7510	6037	6275	0	0	3000	8769	7172	3943	0	0	3589	8189	2000	8006	0	0	2227	1941	1272	1753	0	0	688	760	354	725	0	0	543
4	Moderate_grazing	20	0	0	0	0	0	0	7854	6235	6690	0	0	3049	8791	7194	3970	0	0	3606	8403	1955	8251	0	0	2287	2138	1410	1942	0	0	742	791	361	763	0	0	590
4	Moderate_grazing	21	0	0	0	0	0	0	8203	6538	7026	0	0	3327	8768	7196	3953	0	0	3633	8609	1962	8451	0	0	2339	2361	1506	2135	0	0	770	828	383	790	0	0	622
4	Moderate_grazing	22	0	0	0	0	0	0	8475	6750	7292	0	0	3284	8734	7187	3982	0	0	3501	8756	2024	8627	0	0	2319	2585	1682	2363	0	0	899	869	399	826	0	0	628
4	Moderate_grazing	23	0	0	0	0	0	0	8738	7000	7618	0	0	3499	8721	7151	4002	0	0	3565	8917	2069	8762	0	0	2419	2835	1851	2585	0	0	985	907	424	857	0	0	676
4	Moderate_grazing	24	0	0	0	0	0	0	8953	7188	7853	0	0	3576	8687	7144	3960	0	0	3573	9042	2076	8907	0	0	2331	3081	2011	2835	0	0	1042	944	448	894	0	0	695
4	Moderate_grazing	25	0	0	0	0	0	0	9162	7355	8041	0	0	3709	8681	7175	3970	0	0	3605	9146	2066	9002	0	0	2425	3339	2149	3078	0	0	1122	970	460	936	0	0	708
4	Moderate_grazing	26	0	0	0	0	0	0	9326	7463	8253	0	0	3835	8685	7231	3945	0	0	3643	9249	2133	9095	0	0	2477	3628	2327	3338	0	0	1257	1007	469	963	0	0	760
4	Moderate_grazing	27	0	0	0	0	0	0	9458	7572	8396	0	0	3831	8686	7216	3985	0	0	3603	9325	2195	9194	0	0	2545	3895	2528	3628	0	0	1315	1050	496	995	0	0	779
4	Moderate_grazing	28	0	0	0	0	0	0	9561	7652	8553	0	0	3929	8654	7196	3999	0	0	3589	9385	2210	9270	0	0	2539	4204	2725	3896	0	0	1446	1082	497	1049	0	0	796
4	Moderate_grazing	29	0	0	0	0	0	0	9655	7757	8648	0	0	3990	8616	7185	3989	0	0	3594	9436	2195	9317	0	0	2511	4516	2946	4205	0	0	1552	1126	521	1071	0	0	821
4	Moderate_grazing	30	0	0	0	0	0	0	9716	7773	8766	0	0	3974	8545	7125	3953	0	0	3530	9500	2199	9370	0	0	2589	4801	3151	4518	0	0	1632	1140	527	1096	0	0	834
4	Moderate_grazing	31	0	0	0	0	0	0	9774	7895	8833	0	0	4045	8544	7145	3957	0	0	3606	9555	2240	9418	0	0	2641	5103	3285	4804	0	0	1731	1182	552	1120	0	0	885
4	Moderate_grazing	32	0	0	0	0	0	0	9829	7946	8902	0	0	4011	8514	7146	3926	0	0	3555	9603	2305	9474	0	0	2667	5384	3419	5104	0	0	1802	1220	564	1170	0	0	905
4	Moderate_grazing	33	0	0	0	0	0	0	9860	7925	8971	0	0	4091	8527	7151	3934	0	0	3534	9634	2325	9508	0	0	2667	5691	3612	5386	0	0	1912	1276	584	1220	0	0	933
4	Moderate_grazing	34	0	0	0	0	0	0	9891	7919	8996	0	0	3959	8497	7097	3956	0	0	3551	9665	2381	9567	0	0	2705	5951	3839	5693	0	0	2039	1294	589	1244	0	0	962
4	Moderate_grazing	35	0	0	0	0	0	0	9916	7971	8991	0	0	4091	8441	7055	3944	0	0	3552	9683	2355	9589	0	0	2602	6220	3996	5950	0	0	2144	1313	594	1267	0	0	965
4	Moderate_grazing	36	0	0	0	0	0	0	9928	7973	9012	0	0	4089	8457	7051	3930	0	0	3420	9712	2332	9604	0	0	2655	6496	4180	6218	0	0	2278	1352	625	1290	0	0	1013
4	Moderate_grazing	37	0	0	0	0	0	0	9943	7971	9058	0	0	4112	8446	7010	3909	0	0	3417	9741	2306	9639	0	0	2685	6757	4403	6494	0	0	2355	1393	638	1343	0	0	1025
4	Moderate_grazing	38	0	0	0	0	0	0	9958	7921	9088	0	0	4054	8410	7043	3916	0	0	3531	9773	2345	9662	0	0	2709	7041	4600	6756	0	0	2473	1408	650	1363	0	0	1039
4	Moderate_grazing	39	0	0	0	0	0	0	9966	7958	9080	0	0	4053	8392	7053	3902	0	0	3452	9784	2389	9688	0	0	2738	7269	4696	7039	0	0	2491	1461	676	1396	0	0	1081
4	Moderate_grazing	40	0	0	0	0	0	0	9971	7983	9056	0	0	4156	8394	7014	3893	0	0	3472	9790	2321	9699	0	0	2614	7483	4852	7270	0	0	2625	1520	709	1457	0	0	1093
4	Moderate_grazing	41	0	0	0	0	0	0	9975	8059	9119	0	0	4121	8378	7057	3893	0	0	3467	9790	2245	9697	0	0	2624	7725	5023	7484	0	0	2681	1574	719	1512	0	0	1175
4	Moderate_grazing	42	0	0	0	0	0	0	9979	7982	9117	0	0	3979	8406	7038	3918	0	0	3380	9791	2235	9700	0	0	2626	7914	5200	7727	0	0	2775	1584	702	1542	0	0	1165
4	Moderate_grazing	43	0	0	0	0	0	0	9982	8027	9109	0	0	4187	8375	7038	3913	0	0	3491	9796	2248	9712	0	0	2634	8090	5341	7914	0	0	2887	1613	714	1559	0	0	1187
4	Moderate_grazing	44	0	0	0	0	0	0	9985	8074	9104	0	0	4068	8358	6998	3937	0	0	3431	9802	2302	9703	0	0	2696	8287	5431	8095	0	0	2861	1642	718	1585	0	0	1201
4	Moderate_grazing	45	0	0	0	0	0	0	9988	8002	9120	0	0	4077	8341	6964	3920	0	0	3404	9808	2304	9713	0	0	2635	8458	5537	8289	0	0	2975	1680	741	1613	0	0	1218
4	Moderate_grazing	46	0	0	0	0	0	0	9989	7963	9143	0	0	4111	8387	7019	3917	0	0	3426	9810	2278	9730	0	0	2712	8620	5590	8458	0	0	3052	1719	755	1655	0	0	1245
4	Moderate_grazing	47	0	0	0	0	0	0	9992	7973	9159	0	0	4042	8388	7031	3936	0	0	3473	9825	2278	9728	0	0	2648	8774	5743	8617	0	0	3067	1756	776	1685	0	0	1268
4	Moderate_grazing	48	0	0	0	0	0	0	9993	7971	9143	0	0	4089	8310	6916	3933	0	0	3359	9828	2239	9731	0	0	2613	8921	5818	8775	0	0	3083	1795	806	1730	0	0	1382
4	Moderate_grazing	49	0	0	0	0	0	0	9993	7992	9125	0	0	4091	8288	6900	3888	0	0	3460	9827	2262	9727	0	0	2657	9054	5933	8923	0	0	3308	1851	838	1776	0	0	1370
4	Moderate_grazing	50	0	0	0	0	0	0	9993	7991	9106	0	0	4083	8295	6971	3892	0	0	3489	9814	2290	9728	0	0	2733	9152	6037	9055	0	0	3258	1903	852	1834	0	0	1361
4	No_Grazing	1	0	0	0	0	0	0	704	404	577	0	0	267	3951	2327	3400	0	0	1565	2094	387	1969	0	0	549	206	145	176	0	0	78	342	125	320	0	0	234
4	No_Grazing	2	0	0	0	0	0	0	844	584	631	0	0	303	4473	3071	3670	0	0	1646	2378	643	2233	0	0	685	247	150	189	0	0	87	285	148	262	0	0	208
4	No_Grazing	3	0	0	0	0	0	0	1026	753	771	0	0	381	4983	3658	4219	0	0	1900	2677	654	2538	0	0	677	281	191	220	0	0	82	312	152	297	0	0	230
4	No_Grazing	4	0	0	0	0	0	0	1232	881	933	0	0	461	5543	4011	4705	0	0	2178	3021	701	2839	0	0	807	322	209	267	0	0	108	320	159	306	0	0	226
4	No_Grazing	5	0	0	0	0	0	0	1467	1050	1117	0	0	552	6094	4421	5263	0	0	2341	2498	695	2353	0	0	663	308	206	247	0	0	96	346	173	322	0	0	240
4	No_Grazing	6	0	0	0	0	0	0	1735	1247	1354	0	0	654	6599	4770	5825	0	0	2569	2812	667	2646	0	0	778	359	222	292	0	0	109	361	183	340	0	0	272
4	No_Grazing	7	0	0	0	0	0	0	2087	1468	1603	0	0	789	7079	5053	6348	0	0	2774	2877	703	2746	0	0	721	379	240	302	0	0	122	390	196	364	0	0	291
4	No_Grazing	8	0	0	0	0	0	0	2429	1692	1907	0	0	866	7523	5426	6841	0	0	3032	2939	700	2788	0	0	851	401	263	324	0	0	144	408	204	390	0	0	293
4	No_Grazing	9	0	0	0	0	0	0	2814	1940	2268	0	0	1058	7908	5686	7295	0	0	3141	3009	720	2855	0	0	783	428	298	347	0	0	146	429	210	406	0	0	310
4	No_Grazing	10	0	0	0	0	0	0	3267	2277	2638	0	0	1244	8289	6013	7703	0	0	3394	3003	699	2860	0	0	792	456	313	375	0	0	146	447	211	427	0	0	304
4	No_Grazing	11	0	0	0	0	0	0	3734	2606	3053	0	0	1430	8609	6251	8099	0	0	3470	3093	732	2927	0	0	810	494	331	405	0	0	169	471	223	444	0	0	356
4	No_Grazing	12	0	0	0	0	0	0	4233	2986	3511	0	0	1639	8882	6376	8438	0	0	3500	3102	741	2941	0	0	811	535	344	432	0	0	178	487	229	467	0	0	361
4	No_Grazing	13	0	0	0	0	0	0	4730	3327	3983	0	0	1831	9085	6555	8735	0	0	3684	3182	771	3005	0	0	879	587	378	478	0	0	184	520	249	488	0	0	388
4	No_Grazing	14	0	0	0	0	0	0	5207	3642	4489	0	0	1976	9268	6756	8989	0	0	3818	3178	814	3000	0	0	819	608	386	505	0	0	196	543	257	520	0	0	418
4	No_Grazing	15	0	0	0	0	0	0	5718	3972	4984	0	0	2212	9407	6809	9175	0	0	3813	3195	763	3046	0	0	830	644	413	529	0	0	206	571	269	546	0	0	423
4	No_Grazing	16	0	0	0	0	0	0	6207	4339	5446	0	0	2447	9510	6931	9342	0	0	3889	3257	766	3087	0	0	898	675	413	568	0	0	209	610	284	579	0	0	455
4	No_Grazing	17	0	0	0	0	0	0	6642	4657	5950	0	0	2541	9609	6973	9456	0	0	3964	3275	769	3108	0	0	854	698	439	590	0	0	214	656	306	617	0	0	495
4	No_Grazing	18	0	0	0	0	0	0	7135	5067	6426	0	0	2930	9696	7089	9564	0	0	3947	3322	777	3150	0	0	861	737	458	615	0	0	224	683	310	655	0	0	520
4	No_Grazing	19	0	0	0	0	0	0	7526	5391	6890	0	0	2979	9764	7041	9653	0	0	3981	3334	811	3170	0	0	864	778	495	630	0	0	264	698	323	670	0	0	529
4	No_Grazing	20	0	0	0	0	0	0	7925	5660	7334	0	0	3157	9817	7133	9727	0	0	4019	3362	812	3199	0	0	844	836	545	674	0	0	273	720	328	694	0	0	545
4	No_Grazing	21	0	0	0	0	0	0	8238	5872	7724	0	0	3316	9847	7134	9790	0	0	4088	3399	807	3224	0	0	896	901	620	715	0	0	328	742	342	711	0	0	549
4	No_Grazing	22	0	0	0	0	0	0	8537	6091	8072	0	0	3467	9884	7083	9826	0	0	4042	3426	847	3250	0	0	932	946	625	771	0	0	280	785	364	738	0	0	576
4	No_Grazing	23	0	0	0	0	0	0	8776	6287	8392	0	0	3524	9910	7188	9872	0	0	4064	3437	834	3279	0	0	931	988	626	837	0	0	307	809	376	774	0	0	592
4	No_Grazing	24	0	0	0	0	0	0	8973	6409	8660	0	0	3661	9925	7158	9895	0	0	4031	3459	842	3301	0	0	962	1041	660	882	0	0	323	849	382	817	0	0	624
4	No_Grazing	25	0	0	0	0	0	0	9143	6517	8873	0	0	3678	9940	7185	9917	0	0	4147	3496	860	3311	0	0	931	1090	698	911	0	0	363	871	401	836	0	0	622
4	No_Grazing	26	0	0	0	0	0	0	9301	6656	9056	0	0	3756	9955	7234	9934	0	0	4081	3574	886	3385	0	0	951	1144	733	946	0	0	369	906	405	871	0	0	664
4	No_Grazing	27	0	0	0	0	0	0	9437	6796	9217	0	0	3858	9964	7169	9947	0	0	4106	3591	885	3407	0	0	948	1180	796	994	0	0	404	927	413	884	0	0	677
4	No_Grazing	28	0	0	0	0	0	0	9553	6800	9380	0	0	3864	9970	7152	9959	0	0	4156	3610	910	3427	0	0	988	1241	827	1035	0	0	401	954	438	907	0	0	704
4	No_Grazing	29	0	0	0	0	0	0	9632	6845	9496	0	0	3886	9977	7238	9965	0	0	4149	3674	931	3484	0	0	991	1305	851	1094	0	0	425	985	439	955	0	0	721
4	No_Grazing	30	0	0	0	0	0	0	9711	6941	9589	0	0	3939	9981	7215	9973	0	0	4049	3674	912	3485	0	0	958	1400	933	1174	0	0	486	1019	446	979	0	0	736
4	No_Grazing	31	0	0	0	0	0	0	9767	6982	9678	0	0	3912	9986	7220	9979	0	0	4113	3691	904	3521	0	0	995	1472	996	1228	0	0	506	1056	469	997	0	0	792
4	No_Grazing	32	0	0	0	0	0	0	9816	7077	9746	0	0	4151	9989	7224	9983	0	0	4136	3707	911	3531	0	0	995	1542	1030	1302	0	0	511	1078	484	1029	0	0	797
4	No_Grazing	33	0	0	0	0	0	0	9860	7126	9789	0	0	4029	9991	7246	9988	0	0	4185	3794	935	3586	0	0	1050	1595	1028	1366	0	0	515	1120	506	1068	0	0	829
4	No_Grazing	34	0	0	0	0	0	0	9884	7183	9838	0	0	4090	9992	7290	9990	0	0	4157	3814	939	3637	0	0	1024	1681	1087	1432	0	0	534	1156	509	1116	0	0	851
4	No_Grazing	35	0	0	0	0	0	0	9904	7060	9871	0	0	4008	9992	7256	9990	0	0	4094	3794	950	3620	0	0	1014	1742	1119	1486	0	0	544	1191	525	1143	0	0	892
4	No_Grazing	36	0	0	0	0	0	0	9922	7131	9895	0	0	4103	9994	7198	9991	0	0	4141	3807	961	3633	0	0	1029	1820	1160	1540	0	0	593	1226	538	1182	0	0	927
4	No_Grazing	37	0	0	0	0	0	0	9937	7167	9911	0	0	4165	9995	7293	9992	0	0	4134	3821	939	3651	0	0	1007	1887	1214	1589	0	0	631	1260	556	1219	0	0	928
4	No_Grazing	38	0	0	0	0	0	0	9948	7201	9926	0	0	4090	9996	7281	9993	0	0	4134	3846	959	3638	0	0	1041	1958	1276	1660	0	0	631	1321	577	1261	0	0	977
4	No_Grazing	39	0	0	0	0	0	0	9957	7210	9941	0	0	4117	9996	7271	9996	0	0	4158	3829	990	3674	0	0	1046	2025	1319	1700	0	0	670	1349	601	1287	0	0	988
4	No_Grazing	40	0	0	0	0	0	0	9962	7222	9952	0	0	4114	9996	7259	9996	0	0	4076	3869	972	3667	0	0	1061	2071	1387	1763	0	0	722	1373	618	1317	0	0	1017
4	No_Grazing	41	0	0	0	0	0	0	9968	7198	9959	0	0	4124	9996	7220	9996	0	0	4129	3865	948	3689	0	0	985	2198	1476	1871	0	0	738	1413	631	1370	0	0	1044
4	No_Grazing	42	0	0	0	0	0	0	9973	7229	9966	0	0	4158	9995	7211	9995	0	0	4120	3833	926	3661	0	0	994	2287	1517	1939	0	0	747	1483	658	1412	0	0	1077
4	No_Grazing	43	0	0	0	0	0	0	9981	7243	9971	0	0	4158	9995	7236	9995	0	0	4129	3865	1004	3656	0	0	1086	2362	1517	2031	0	0	761	1507	662	1453	0	0	1071
4	No_Grazing	44	0	0	0	0	0	0	9985	7203	9979	0	0	4114	9996	7138	9995	0	0	4084	3901	1029	3691	0	0	1047	2462	1593	2119	0	0	813	1538	682	1473	0	0	1155
4	No_Grazing	45	0	0	0	0	0	0	9989	7178	9982	0	0	4066	9996	7221	9995	0	0	4151	3890	953	3720	0	0	1005	2544	1657	2165	0	0	858	1574	707	1517	0	0	1151
4	No_Grazing	46	0	0	0	0	0	0	9992	7226	9986	0	0	4179	9997	7275	9996	0	0	4146	3860	978	3667	0	0	1050	2632	1764	2228	0	0	865	1622	714	1568	0	0	1222
4	No_Grazing	47	0	0	0	0	0	0	9994	7216	9991	0	0	4163	9997	7246	9997	0	0	4093	3900	985	3715	0	0	1036	2716	1795	2348	0	0	894	1635	730	1583	0	0	1184
4	No_Grazing	48	0	0	0	0	0	0	9995	7247	9993	0	0	4136	9997	7216	9997	0	0	4084	3955	969	3774	0	0	1040	2794	1808	2400	0	0	917	1686	758	1611	0	0	1239
4	No_Grazing	49	0	0	0	0	0	0	9995	7243	9994	0	0	4148	9997	7198	9997	0	0	4086	3952	993	3764	0	0	1063	2922	1933	2512	0	0	988	1714	777	1649	0	0	1266
4	No_Grazing	50	0	0	0	0	0	0	9996	7205	9995	0	0	4170	9997	7215	9997	0	0	4090	3999	966	3800	0	0	1060	2992	2021	2597	0	0	1079	1743	784	1679	0	0	1275
4	Overgrazing	1	0	0	0	0	0	0	577	277	577	0	127	267	3398	1722	3371	0	553	1565	1825	0	1825	0	269	549	176	0	176	0	30	78	342	125	320	0	0	234
4	Overgrazing	2	0	0	0	0	0	0	577	277	577	0	130	279	3398	1722	1676	0	524	1580	1825	0	1825	0	271	522	176	0	176	0	24	57	264	138	251	0	0	199
4	Overgrazing	3	0	0	0	0	0	0	577	276	577	0	152	304	3398	1722	1676	0	521	1533	1825	0	1825	0	276	563	176	0	176	0	27	69	306	146	285	0	0	232
4	Overgrazing	4	0	0	0	0	0	0	577	262	577	0	119	259	3398	1722	1676	0	559	1603	1825	0	1825	0	237	540	176	0	176	0	25	76	326	158	303	0	0	233
4	Overgrazing	5	0	0	0	0	0	0	577	232	577	0	133	294	3398	1722	1676	0	492	1510	1825	0	1825	0	281	604	176	0	176	0	27	70	346	177	322	0	0	261
4	Overgrazing	6	0	0	0	0	0	0	577	219	577	0	148	265	3306	1681	1625	0	565	1467	1825	0	1825	0	261	539	176	0	176	0	22	67	356	177	340	0	0	244
4	Overgrazing	7	0	0	0	0	0	0	577	207	577	0	146	302	507	270	237	0	1406	1546	1825	0	1825	0	234	549	176	0	176	0	28	67	378	193	351	0	0	289
4	Overgrazing	8	0	0	0	0	0	0	577	202	577	0	136	280	0	0	0	0	269	269	1825	0	1825	0	244	530	176	0	176	0	34	71	405	208	379	0	0	304
4	Overgrazing	9	0	0	0	0	0	0	577	192	577	0	133	289	0	0	0	0	0	0	1825	0	1825	0	253	548	176	0	176	0	32	83	454	221	426	0	0	336
4	Overgrazing	10	0	0	0	0	0	0	576	179	575	0	136	277	0	0	0	0	0	0	1825	0	1825	0	255	554	176	0	176	0	28	64	482	228	464	0	0	367
4	Overgrazing	11	0	0	0	0	0	0	576	161	575	0	121	285	0	0	0	0	0	0	1825	0	1825	0	263	586	176	0	176	0	33	79	511	238	485	0	0	372
4	Overgrazing	12	0	0	0	0	0	0	573	133	572	0	136	292	0	0	0	0	0	0	1825	0	1825	0	234	544	176	0	176	0	25	77	542	247	513	0	0	413
4	Overgrazing	13	0	0	0	0	0	0	571	105	567	0	120	275	0	0	0	0	0	0	1825	0	1825	0	247	565	176	0	176	0	21	73	564	268	533	0	0	437
4	Overgrazing	14	0	0	0	0	0	0	557	70	557	0	120	247	0	0	0	0	0	0	1825	0	1825	0	255	519	176	0	176	0	19	65	594	283	567	0	0	437
4	Overgrazing	15	0	0	0	0	0	0	541	35	541	0	130	257	0	0	0	0	0	0	1825	0	1825	0	260	552	176	0	176	0	22	73	627	288	598	0	0	456
4	Overgrazing	16	0	0	0	0	0	0	528	35	506	0	145	274	0	0	0	0	0	0	1822	0	1822	0	280	576	176	0	176	0	22	61	634	288	610	0	0	443
4	Overgrazing	17	0	0	0	0	0	0	512	59	246	0	107	255	0	0	0	0	0	0	1822	0	1822	0	241	540	176	0	176	0	23	71	660	307	623	0	0	492
4	Overgrazing	18	0	0	0	0	0	0	498	6	27	0	133	264	0	0	0	0	0	0	1822	0	1822	0	247	521	176	0	176	0	37	72	691	312	660	0	0	508
4	Overgrazing	19	0	0	0	0	0	0	481	0	0	0	104	231	0	0	0	0	0	0	1767	0	1767	0	268	549	176	0	176	0	27	70	727	335	690	0	0	534
4	Overgrazing	20	0	0	0	0	0	0	452	0	0	0	109	208	0	0	0	0	0	0	515	0	515	0	495	576	176	0	176	0	23	67	754	348	722	0	0	567
4	Overgrazing	21	0	0	0	0	0	0	411	0	0	0	107	208	0	0	0	0	0	0	0	0	0	0	169	169	176	0	176	0	26	71	786	369	749	0	0	606
4	Overgrazing	22	0	0	0	0	0	0	386	0	0	0	89	193	0	0	0	0	0	0	0	0	0	0	0	0	176	0	176	0	29	71	823	383	792	0	0	603
4	Overgrazing	23	0	0	0	0	0	0	344	0	0	0	83	169	0	0	0	0	0	0	0	0	0	0	0	0	176	0	176	0	24	69	868	399	827	0	0	641
4	Overgrazing	24	0	0	0	0	0	0	306	0	0	0	74	137	0	0	0	0	0	0	0	0	0	0	0	0	176	0	176	0	28	67	888	406	854	0	0	646
4	Overgrazing	25	0	0	0	0	0	0	270	0	0	0	75	142	0	0	0	0	0	0	0	0	0	0	0	0	176	0	176	0	20	73	913	416	872	0	0	672
4	Overgrazing	26	0	0	0	0	0	0	240	0	0	0	58	108	0	0	0	0	0	0	0	0	0	0	0	0	176	0	176	0	28	77	941	435	900	0	0	675
4	Overgrazing	27	0	0	0	0	0	0	205	0	0	0	45	90	0	0	0	0	0	0	0	0	0	0	0	0	176	0	176	0	23	58	981	446	934	0	0	714
4	Overgrazing	28	0	0	0	0	0	0	170	0	0	0	44	72	0	0	0	0	0	0	0	0	0	0	0	0	176	0	176	0	14	60	993	463	952	0	0	738
4	Overgrazing	29	0	0	0	0	0	0	151	0	0	0	30	73	0	0	0	0	0	0	0	0	0	0	0	0	176	0	176	0	28	62	1038	479	994	0	0	779
4	Overgrazing	30	0	0	0	0	0	0	121	0	0	0	24	44	0	0	0	0	0	0	0	0	0	0	0	0	176	0	176	0	26	67	1064	491	1020	0	0	793
4	Overgrazing	31	0	0	0	0	0	0	91	0	0	0	26	47	0	0	0	0	0	0	0	0	0	0	0	0	176	0	176	0	25	71	1096	504	1058	0	0	823
4	Overgrazing	32	0	0	0	0	0	0	78	0	0	0	15	32	0	0	0	0	0	0	0	0	0	0	0	0	176	0	176	0	27	66	1131	528	1087	0	0	831
4	Overgrazing	33	0	0	0	0	0	0	71	0	0	0	14	29	0	0	0	0	0	0	0	0	0	0	0	0	176	0	176	0	18	66	1171	536	1125	0	0	831
4	Overgrazing	34	0	0	0	0	0	0	52	0	0	0	15	29	0	0	0	0	0	0	0	0	0	0	0	0	176	0	176	0	23	59	1178	536	1139	0	0	831
4	Overgrazing	35	0	0	0	0	0	0	39	0	0	0	5	9	0	0	0	0	0	0	0	0	0	0	0	0	176	0	176	0	30	75	1199	546	1155	0	0	895
4	Overgrazing	36	0	0	0	0	0	0	28	0	0	0	14	20	0	0	0	0	0	0	0	0	0	0	0	0	176	0	176	0	30	83	1226	567	1177	0	0	886
4	Overgrazing	37	0	0	0	0	0	0	22	0	0	0	7	11	0	0	0	0	0	0	0	0	0	0	0	0	176	0	176	0	17	63	1293	592	1237	0	0	962
4	Overgrazing	38	0	0	0	0	0	0	16	0	0	0	5	11	0	0	0	0	0	0	0	0	0	0	0	0	176	0	176	0	24	58	1315	600	1273	0	0	987
4	Overgrazing	39	0	0	0	0	0	0	10	0	0	0	3	5	0	0	0	0	0	0	0	0	0	0	0	0	176	0	176	0	21	61	1360	623	1305	0	0	1024
4	Overgrazing	40	0	0	0	0	0	0	8	0	0	0	2	4	0	0	0	0	0	0	0	0	0	0	0	0	176	0	176	0	36	76	1409	644	1358	0	0	1046
4	Overgrazing	41	0	0	0	0	0	0	6	0	0	0	2	5	0	0	0	0	0	0	0	0	0	0	0	0	176	0	176	0	35	76	1447	647	1397	0	0	1027
4	Overgrazing	42	0	0	0	0	0	0	5	0	0	0	0	1	0	0	0	0	0	0	0	0	0	0	0	0	176	0	176	0	21	64	1482	675	1410	0	0	1112
4	Overgrazing	43	0	0	0	0	0	0	4	0	0	0	0	2	0	0	0	0	0	0	0	0	0	0	0	0	176	0	176	0	25	70	1498	683	1449	0	0	1084
4	Overgrazing	44	0	0	0	0	0	0	3	0	0	0	1	1	0	0	0	0	0	0	0	0	0	0	0	0	176	0	176	0	25	71	1538	686	1482	0	0	1126
4	Overgrazing	45	0	0	0	0	0	0	1	0	0	0	0	0	0	0	0	0	0	0	0	0	0	0	0	0	176	0	176	0	21	59	1546	694	1498	0	0	1108
4	Overgrazing	46	0	0	0	0	0	0	1	0	0	0	0	0	0	0	0	0	0	0	0	0	0	0	0	0	176	0	176	0	22	67	1561	699	1498	0	0	1138
4	Overgrazing	47	0	0	0	0	0	0	1	0	0	0	0	0	0	0	0	0	0	0	0	0	0	0	0	0	176	0	176	0	30	79	1565	711	1510	0	0	1145
4	Overgrazing	48	0	0	0	0	0	0	1	0	0	0	0	0	0	0	0	0	0	0	0	0	0	0	0	0	176	0	176	0	33	75	1613	725	1542	0	0	1186
4	Overgrazing	49	0	0	0	0	0	0	0	0	0	0	0	0	0	0	0	0	0	0	0	0	0	0	0	0	176	0	176	0	25	67	1643	747	1572	0	0	1229
4	Overgrazing	50	0	0	0	0	0	0	0	0	0	0	0	0	0	0	0	0	0	0	0	0	0	0	0	0	176	0	176	0	26	58	1674	758	1604	0	0	1201
5	Moderate_grazing	1	0	0	0	0	0	0	5995	4469	5429	0	0	2372	1347	988	1131	0	0	526	1975	344	1868	0	0	507	1455	1000	1277	0	0	514	493	173	453	0	0	368
5	Moderate_grazing	2	0	0	0	0	0	0	6514	5469	5708	0	0	2554	1628	1360	1244	0	0	620	2243	558	2103	0	0	584	1628	992	1455	0	0	518	429	204	398	0	0	304
5	Moderate_grazing	3	0	0	0	0	0	0	6979	5795	6244	0	0	2650	1934	1604	1383	0	0	738	2560	635	2403	0	0	689	1828	1193	1628	0	0	616	496	217	461	0	0	369
5	Moderate_grazing	4	0	0	0	0	0	0	7463	6163	6744	0	0	2978	2335	1935	1548	0	0	890	2878	681	2715	0	0	758	2060	1345	1830	0	0	708	511	232	485	0	0	386
5	Moderate_grazing	5	0	0	0	0	0	0	7875	6504	7220	0	0	3176	2727	2235	1729	0	0	1043	3221	742	3056	0	0	885	2308	1491	2058	0	0	764	563	245	529	0	0	428
5	Moderate_grazing	6	0	0	0	0	0	0	8267	6776	7649	0	0	3313	3094	2525	1563	0	0	1190	3562	825	3395	0	0	962	2597	1632	2306	0	0	859	611	271	567	0	0	437
5	Moderate_grazing	7	0	0	0	0	0	0	8569	6978	7983	0	0	3379	3530	2894	1503	0	0	1425	3913	914	3743	0	0	1067	2858	1831	2599	0	0	964	640	289	607	0	0	470
5	Moderate_grazing	8	0	0	0	0	0	0	8837	7157	8266	0	0	3538	3920	3168	1621	0	0	1538	4303	1008	4114	0	0	1120	3170	2058	2856	0	0	1079	669	297	640	0	0	487
5	Moderate_grazing	9	0	0	0	0	0	0	9081	7383	8529	0	0	3656	4299	3441	1783	0	0	1668	4720	1068	4513	0	0	1293	3475	2196	3169	0	0	1093	713	319	672	0	0	520
5	Moderate_grazing	10	0	0	0	0	0	0	9254	7564	8726	0	0	3790	4705	3782	1933	0	0	1836	5129	1146	4922	0	0	1350	3802	2388	3472	0	0	1276	746	329	711	0	0	545
5	Moderate_grazing	11	0	0	0	0	0	0	9416	7739	8897	0	0	3868	5106	4128	2156	0	0	1962	5526	1240	5338	0	0	1500	4145	2623	3803	0	0	1371	776	355	735	0	0	568
5	Moderate_grazing	12	0	0	0	0	0	0	9547	7758	9032	0	0	3992	5502	4458	2342	0	0	2182	5863	1316	5702	0	0	1551	4491	2851	4147	0	0	1508	818	363	782	0	0	600
5	Moderate_grazing	13	0	0	0	0	0	0	9641	7821	9171	0	0	3854	5884	4794	2527	0	0	2377	6209	1362	6041	0	0	1616	4820	3066	4494	0	0	1630	849	378	802	0	0	620
5	Moderate_grazing	14	0	0	0	0	0	0	9717	7881	9294	0	0	4011	6144	5020	2734	0	0	2444	6536	1472	6350	0	0	1715	5171	3370	4818	0	0	1787	908	403	856	0	0	673
5	Moderate_grazing	15	0	0	0	0	0	0	9781	7963	9343	0	0	3972	6452	5250	2858	0	0	2555	6916	1543	6701	0	0	1810	5542	3574	5170	0	0	1901	938	428	890	0	0	678
5	Moderate_grazing	16	0	0	0	0	0	0	9823	7964	9386	0	0	3980	6743	5506	3018	0	0	2697	7247	1597	7045	0	0	1888	5876	3804	5544	0	0	1981	954	440	913	0	0	696
5	Moderate_grazing	17	0	0	0	0	0	0	9862	8030	9422	0	0	4039	6980	5727	3160	0	0	2834	7568	1696	7369	0	0	2040	6197	3946	5872	0	0	2099	994	446	956	0	0	711
5	Moderate_grazing	18	0	0	0	0	0	0	9899	8072	9458	0	0	4051	7190	5891	3311	0	0	2898	7840	1788	7651	0	0	2089	6527	4139	6197	0	0	2216	1021	466	970	0	0	717
5	Moderate_grazing	19	0	0	0	0	0	0	9924	8075	9521	0	0	4082	7400	6012	3441	0	0	2884	8075	1823	7915	0	0	2203	6870	4401	6527	0	0	2338	1052	478	1003	0	0	752
5	Moderate_grazing	20	0	0	0	0	0	0	9941	8102	9502	0	0	4052	7614	6223	3520	0	0	3139	8309	1881	8142	0	0	2232	7221	4654	6872	0	0	2499	1072	486	1028	0	0	783
5	Moderate_grazing	21	0	0	0	0	0	0	9958	8116	9516	0	0	4104	7711	6326	3630	0	0	3129	8541	1952	8388	0	0	2303	7520	4845	7221	0	0	2573	1106	500	1061	0	0	837
5	Moderate_grazing	22	0	0	0	0	0	0	9966	8067	9534	0	0	4118	7800	6407	3665	0	0	3249	8735	2054	8570	0	0	2406	7767	5073	7519	0	0	2727	1130	516	1082	0	0	821
5	Moderate_grazing	23	0	0	0	0	0	0	9970	8128	9549	0	0	4150	7860	6449	3718	0	0	3209	8902	2121	8763	0	0	2403	8012	5214	7766	0	0	2817	1160	522	1120	0	0	835
5	Moderate_grazing	24	0	0	0	0	0	0	9977	8138	9550	0	0	4115	7956	6523	3762	0	0	3258	9027	2122	8878	0	0	2465	8223	5349	8011	0	0	2874	1211	535	1154	0	0	900
5	Moderate_grazing	25	0	0	0	0	0	0	9982	8105	9543	0	0	4124	8012	6603	3779	0	0	3266	9141	2065	9016	0	0	2450	8442	5478	8220	0	0	2943	1247	563	1194	0	0	937
5	Moderate_grazing	26	0	0	0	0	0	0	9987	8102	9553	0	0	4096	8074	6661	3824	0	0	3355	9240	2116	9083	0	0	2498	8645	5571	8441	0	0	3039	1291	573	1243	0	0	956
5	Moderate_grazing	27	0	0	0	0	0	0	9987	8122	9575	0	0	4012	8089	6722	3843	0	0	3364	9301	2127	9166	0	0	2560	8812	5790	8647	0	0	3130	1349	598	1288	0	0	989
5	Moderate_grazing	28	0	0	0	0	0	0	9988	8095	9560	0	0	4169	8119	6733	3878	0	0	3400	9355	2165	9219	0	0	2516	8951	5821	8813	0	0	3091	1402	620	1344	0	0	1025
5	Moderate_grazing	29	0	0	0	0	0	0	9991	8111	9530	0	0	4187	8169	6751	3900	0	0	3425	9424	2197	9286	0	0	2575	9060	5900	8948	0	0	3209	1460	653	1385	0	0	1074
5	Moderate_grazing	30	0	0	0	0	0	0	9992	8031	9560	0	0	3984	8238	6876	3910	0	0	3478	9467	2207	9337	0	0	2566	9174	6050	9060	0	0	3303	1496	681	1435	0	0	1117
5	Moderate_grazing	31	0	0	0	0	0	0	9994	8048	9539	0	0	4162	8260	6909	3928	0	0	3444	9534	2171	9409	0	0	2596	9273	6089	9175	0	0	3197	1564	691	1493	0	0	1141
5	Moderate_grazing	32	0	0	0	0	0	0	9995	8120	9524	0	0	4114	8267	6891	3969	0	0	3399	9569	2148	9449	0	0	2486	9363	6116	9272	0	0	3300	1596	726	1521	0	0	1167
5	Moderate_grazing	33	0	0	0	0	0	0	9996	8134	9558	0	0	4097	8271	6856	3973	0	0	3420	9610	2148	9504	0	0	2572	9454	6187	9363	0	0	3377	1631	737	1568	0	0	1196
5	Moderate_grazing	34	0	0	0	0	0	0	9996	8148	9589	0	0	4082	8244	6798	3982	0	0	3399	9646	2239	9529	0	0	2626	9525	6286	9455	0	0	3391	1650	749	1586	0	0	1173
5	Moderate_grazing	35	0	0	0	0	0	0	9998	8146	9585	0	0	4208	8257	6830	3942	0	0	3442	9681	2228	9565	0	0	2629	9582	6290	9525	0	0	3308	1679	761	1609	0	0	1227
5	Moderate_grazing	36	0	0	0	0	0	0	9999	8121	9581	0	0	4118	8265	6836	3974	0	0	3405	9703	2196	9598	0	0	2615	9634	6266	9582	0	0	3416	1706	800	1631	0	0	1264
5	Moderate_grazing	37	0	0	0	0	0	0	9999	8048	9614	0	0	3979	8266	6880	3951	0	0	3401	9724	2168	9624	0	0	2568	9680	6306	9633	0	0	3435	1769	815	1694	0	0	1316
5	Moderate_grazing	38	0	0	0	0	0	0	9999	8016	9596	0	0	4060	8257	6865	3987	0	0	3420	9736	2236	9644	0	0	2617	9716	6387	9680	0	0	3469	1812	838	1742	0	0	1345
5	Moderate_grazing	39	0	0	0	0	0	0	9999	7998	9592	0	0	4080	8248	6842	3965	0	0	3449	9750	2264	9649	0	0	2617	9757	6416	9716	0	0	3405	1861	864	1780	0	0	1354
5	Moderate_grazing	40	0	0	0	0	0	0	9999	8019	9579	0	0	4144	8224	6841	3952	0	0	3472	9761	2221	9668	0	0	2628	9786	6386	9757	0	0	3448	1917	885	1837	0	0	1434
5	Moderate_grazing	41	0	0	0	0	0	0	9999	8090	9599	0	0	4136	8229	6837	3941	0	0	3370	9780	2221	9677	0	0	2638	9817	6420	9786	0	0	3478	1971	906	1886	0	0	1423
5	Moderate_grazing	42	0	0	0	0	0	0	9999	8082	9594	0	0	4084	8245	6887	3938	0	0	3463	9791	2209	9691	0	0	2599	9840	6415	9816	0	0	3398	2010	930	1933	0	0	1515
5	Moderate_grazing	43	0	0	0	0	0	0	9999	8062	9589	0	0	4156	8272	6906	3961	0	0	3398	9806	2217	9691	0	0	2660	9860	6427	9840	0	0	3559	2074	980	1979	0	0	1513
5	Moderate_grazing	44	0	0	0	0	0	0	9999	8027	9576	0	0	4060	8332	6916	3981	0	0	3467	9813	2289	9707	0	0	2719	9878	6513	9860	0	0	3539	2163	999	2064	0	0	1625
5	Moderate_grazing	45	0	0	0	0	0	0	9999	7988	9577	0	0	4128	8322	6885	3994	0	0	3365	9827	2256	9732	0	0	2647	9891	6468	9878	0	0	3360	2216	1034	2127	0	0	1659
5	Moderate_grazing	46	0	0	0	0	0	0	9999	8024	9598	0	0	4022	8306	6829	4005	0	0	3380	9830	2243	9741	0	0	2716	9902	6461	9891	0	0	3508	2304	1087	2203	0	0	1717
5	Moderate_grazing	47	0	0	0	0	0	0	9999	7970	9594	0	0	4090	8308	6886	3976	0	0	3446	9838	2281	9739	0	0	2582	9917	6488	9902	0	0	3558	2355	1095	2279	0	0	1724
5	Moderate_grazing	48	0	0	0	0	0	0	9999	8004	9581	0	0	4099	8263	6913	3955	0	0	3346	9838	2235	9741	0	0	2627	9933	6544	9917	0	0	3563	2392	1128	2287	0	0	1752
5	Moderate_grazing	49	0	0	0	0	0	0	9999	7973	9559	0	0	4077	8250	6873	3934	0	0	3373	9839	2272	9740	0	0	2722	9942	6583	9932	0	0	3547	2452	1176	2341	0	0	1806
5	Moderate_grazing	50	0	0	0	0	0	0	9999	7919	9566	0	0	4035	8272	6855	3939	0	0	3485	9848	2288	9751	0	0	2716	9950	6541	9942	0	0	3511	2522	1198	2429	0	0	1870
5	No_Grazing	1	0	0	0	0	0	0	5995	3465	5429	0	0	2372	1347	777	1131	0	0	526	1975	344	1868	0	0	507	1455	1000	1277	0	0	514	493	173	453	0	0	368
5	No_Grazing	2	0	0	0	0	0	0	6515	4526	5705	0	0	2551	1635	1149	1247	0	0	653	2248	542	2114	0	0	579	1648	989	1375	0	0	542	422	203	392	0	0	294
5	No_Grazing	3	0	0	0	0	0	0	6988	5185	6269	0	0	2733	1921	1423	1500	0	0	719	2531	601	2388	0	0	673	1838	1191	1565	0	0	618	465	213	442	0	0	324
5	No_Grazing	4	0	0	0	0	0	0	7465	5522	6732	0	0	3074	2280	1637	1774	0	0	851	2836	672	2670	0	0	773	2064	1290	1743	0	0	654	500	229	466	0	0	368
5	No_Grazing	5	0	0	0	0	0	0	7921	5864	7209	0	0	3169	2645	1872	2106	0	0	957	2307	636	2169	0	0	609	1899	1305	1533	0	0	608	522	237	499	0	0	398
5	No_Grazing	6	0	0	0	0	0	0	8290	6074	7690	0	0	3342	3073	2161	2460	0	0	1130	2598	619	2434	0	0	675	2138	1423	1789	0	0	747	565	257	530	0	0	437
5	No_Grazing	7	0	0	0	0	0	0	8608	6294	8095	0	0	3477	3506	2454	2846	0	0	1340	2672	605	2549	0	0	703	2250	1496	1869	0	0	739	608	274	578	0	0	459
5	No_Grazing	8	0	0	0	0	0	0	8875	6460	8453	0	0	3570	4009	2832	3295	0	0	1561	2736	614	2593	0	0	723	2381	1579	1989	0	0	796	656	289	625	0	0	494
5	No_Grazing	9	0	0	0	0	0	0	9092	6610	8746	0	0	3660	4470	3160	3752	0	0	1658	2798	651	2654	0	0	737	2478	1637	2097	0	0	817	692	309	652	0	0	498
5	No_Grazing	10	0	0	0	0	0	0	9268	6742	8971	0	0	3806	5012	3518	4239	0	0	1945	2808	676	2640	0	0	760	2569	1694	2198	0	0	885	717	328	683	0	0	548
5	No_Grazing	11	0	0	0	0	0	0	9401	6833	9173	0	0	3783	5533	3860	4736	0	0	2138	2844	694	2694	0	0	728	2701	1782	2283	0	0	916	767	356	723	0	0	555
5	No_Grazing	12	0	0	0	0	0	0	9531	6975	9344	0	0	3920	6045	4238	5280	0	0	2274	2890	670	2740	0	0	759	2844	1895	2381	0	0	943	809	378	764	0	0	594
5	No_Grazing	13	0	0	0	0	0	0	9622	6976	9463	0	0	3923	6561	4634	5770	0	0	2625	2965	701	2789	0	0	815	2949	1900	2515	0	0	926	831	398	787	0	0	603
5	No_Grazing	14	0	0	0	0	0	0	9700	6983	9571	0	0	3910	7011	4948	6303	0	0	2724	3017	727	2868	0	0	811	3091	2014	2631	0	0	1047	858	412	819	0	0	635
5	No_Grazing	15	0	0	0	0	0	0	9749	7053	9667	0	0	3955	7449	5247	6780	0	0	2951	3046	692	2899	0	0	781	3220	2056	2741	0	0	1040	906	437	857	0	0	667
5	No_Grazing	16	0	0	0	0	0	0	9807	7054	9727	0	0	3976	7870	5596	7236	0	0	3152	3078	689	2924	0	0	800	3349	2188	2861	0	0	1083	938	444	895	0	0	694
5	No_Grazing	17	0	0	0	0	0	0	9853	7127	9775	0	0	4084	8196	5805	7655	0	0	3218	3116	697	2965	0	0	834	3408	2212	2925	0	0	1092	985	475	927	0	0	716
5	No_Grazing	18	0	0	0	0	0	0	9876	7206	9825	0	0	4119	8498	6032	8032	0	0	3454	3144	702	3008	0	0	798	3487	2259	3024	0	0	1153	1029	493	975	0	0	759
5	No_Grazing	19	0	0	0	0	0	0	9901	7223	9865	0	0	4023	8756	6286	8344	0	0	3559	3206	745	3021	0	0	855	3624	2365	3131	0	0	1219	1065	514	1014	0	0	772
5	No_Grazing	20	0	0	0	0	0	0	9921	7217	9890	0	0	4164	8972	6464	8631	0	0	3670	3229	764	3065	0	0	848	3728	2443	3216	0	0	1233	1093	508	1063	0	0	803
5	No_Grazing	21	0	0	0	0	0	0	9937	7210	9911	0	0	4070	9180	6591	8859	0	0	3637	3220	725	3072	0	0	790	3846	2526	3326	0	0	1298	1127	521	1078	0	0	846
5	No_Grazing	22	0	0	0	0	0	0	9947	7140	9932	0	0	4039	9355	6728	9073	0	0	3915	3256	734	3100	0	0	889	3947	2601	3413	0	0	1276	1179	559	1116	0	0	875
5	No_Grazing	23	0	0	0	0	0	0	9958	7199	9943	0	0	4099	9487	6862	9260	0	0	3906	3263	735	3119	0	0	841	4042	2702	3500	0	0	1363	1226	572	1177	0	0	880
5	No_Grazing	24	0	0	0	0	0	0	9967	7260	9952	0	0	4119	9606	6990	9421	0	0	3971	3289	733	3128	0	0	872	4196	2764	3658	0	0	1421	1269	594	1209	0	0	935
5	No_Grazing	25	0	0	0	0	0	0	9972	7166	9964	0	0	4062	9678	6940	9546	0	0	3877	3343	780	3147	0	0	897	4289	2883	3731	0	0	1485	1304	625	1240	0	0	977
5	No_Grazing	26	0	0	0	0	0	0	9979	7186	9969	0	0	4085	9751	7033	9640	0	0	4039	3340	798	3174	0	0	868	4399	2954	3845	0	0	1477	1350	657	1287	0	0	1025
5	No_Grazing	27	0	0	0	0	0	0	9986	7255	9977	0	0	4137	9811	7122	9722	0	0	4074	3398	796	3242	0	0	932	4495	2974	3937	0	0	1524	1413	693	1347	0	0	1060
5	No_Grazing	28	0	0	0	0	0	0	9990	7248	9984	0	0	4105	9859	7110	9782	0	0	3971	3401	774	3258	0	0	910	4574	3019	4032	0	0	1507	1498	720	1424	0	0	1114
5	No_Grazing	29	0	0	0	0	0	0	9992	7216	9988	0	0	4057	9890	7173	9828	0	0	4065	3425	793	3245	0	0	877	4604	3017	4116	0	0	1587	1560	748	1487	0	0	1149
5	No_Grazing	30	0	0	0	0	0	0	9993	7208	9991	0	0	4063	9923	7202	9877	0	0	4097	3434	810	3267	0	0	904	4722	3117	4169	0	0	1621	1605	773	1537	0	0	1175
5	No_Grazing	31	0	0	0	0	0	0	9995	7219	9993	0	0	4134	9934	7160	9909	0	0	4048	3448	835	3281	0	0	930	4759	3206	4191	0	0	1617	1650	791	1584	0	0	1201
5	No_Grazing	32	0	0	0	0	0	0	9996	7201	9994	0	0	4078	9948	7250	9930	0	0	4200	3483	838	3318	0	0	945	4858	3269	4270	0	0	1639	1691	816	1617	0	0	1264
5	No_Grazing	33	0	0	0	0	0	0	9995	7195	9995	0	0	4099	9959	7228	9938	0	0	4126	3494	837	3320	0	0	923	4947	3242	4348	0	0	1627	1746	842	1670	0	0	1305
5	No_Grazing	34	0	0	0	0	0	0	9995	7148	9995	0	0	4004	9964	7276	9954	0	0	4111	3540	866	3346	0	0	964	5063	3299	4472	0	0	1684	1800	863	1716	0	0	1325
5	No_Grazing	35	0	0	0	0	0	0	9997	7179	9994	0	0	4099	9971	7232	9962	0	0	4110	3598	882	3428	0	0	969	5144	3381	4552	0	0	1707	1807	864	1747	0	0	1326
5	No_Grazing	36	0	0	0	0	0	0	9997	7148	9995	0	0	4075	9977	7207	9967	0	0	4072	3623	919	3436	0	0	986	5212	3396	4581	0	0	1765	1839	882	1766	0	0	1389
5	No_Grazing	37	0	0	0	0	0	0	9998	7192	9997	0	0	4191	9982	7214	9973	0	0	4091	3649	934	3471	0	0	969	5273	3539	4682	0	0	1781	1881	909	1804	0	0	1409
5	No_Grazing	38	0	0	0	0	0	0	9999	7231	9997	0	0	4092	9986	7206	9981	0	0	4092	3686	891	3515	0	0	962	5308	3493	4703	0	0	1734	1925	920	1855	0	0	1429
5	No_Grazing	39	0	0	0	0	0	0	9999	7148	9998	0	0	4107	9989	7157	9985	0	0	4118	3733	904	3549	0	0	1005	5352	3557	4745	0	0	1840	1972	932	1900	0	0	1410
5	No_Grazing	40	0	0	0	0	0	0	9999	7208	9999	0	0	4137	9990	7222	9989	0	0	4181	3776	934	3579	0	0	1031	5409	3589	4805	0	0	1805	2022	928	1947	0	0	1465
5	No_Grazing	41	0	0	0	0	0	0	9999	7323	9999	0	0	4202	9991	7174	9989	0	0	4040	3800	934	3622	0	0	1035	5464	3619	4879	0	0	1837	2018	937	1946	0	0	1506
5	No_Grazing	42	0	0	0	0	0	0	9998	7214	9998	0	0	4015	9994	7192	9990	0	0	4081	3801	931	3619	0	0	969	5477	3611	4920	0	0	1815	2062	957	1982	0	0	1486
5	No_Grazing	43	0	0	0	0	0	0	9999	7194	9998	0	0	4182	9994	7203	9994	0	0	4166	3804	944	3630	0	0	1043	5505	3636	4935	0	0	1870	2110	967	2020	0	0	1579
5	No_Grazing	44	0	0	0	0	0	0	10000	7214	9998	0	0	4158	9994	7207	9994	0	0	4087	3847	946	3664	0	0	1030	5594	3746	4996	0	0	1919	2139	987	2061	0	0	1578
5	No_Grazing	45	0	0	0	0	0	0	10000	7185	9999	0	0	4044	9995	7258	9994	0	0	4172	3856	937	3667	0	0	1074	5654	3758	5046	0	0	1910	2207	1000	2118	0	0	1603
5	No_Grazing	46	0	0	0	0	0	0	10000	7224	10000	0	0	4167	9995	7284	9994	0	0	4105	3870	955	3689	0	0	1007	5695	3760	5084	0	0	1926	2238	1005	2157	0	0	1660
5	No_Grazing	47	0	0	0	0	0	0	9998	7208	9998	0	0	4167	9996	7301	9994	0	0	4195	3866	931	3687	0	0	1047	5712	3740	5158	0	0	1900	2273	1055	2167	0	0	1649
5	No_Grazing	48	0	0	0	0	0	0	9998	7185	9998	0	0	3954	9998	7271	9994	0	0	4114	3929	938	3746	0	0	1075	5739	3811	5164	0	0	2022	2314	1073	2225	0	0	1695
5	No_Grazing	49	0	0	0	0	0	0	9999	7184	9998	0	0	4139	9999	7188	9997	0	0	4081	3917	924	3735	0	0	1052	5775	3859	5190	0	0	1952	2351	1102	2251	0	0	1703
5	No_Grazing	50	0	0	0	0	0	0	9999	7183	9998	0	0	4096	9999	7194	9999	0	0	4070	3932	911	3762	0	0	1006	5812	3888	5223	0	0	1979	2395	1121	2297	0	0	1765
5	Overgrazing	1	0	0	0	0	0	0	5426	2670	5426	0	569	2372	1129	533	1122	0	218	526	1742	0	1742	0	233	507	1276	9	1267	0	179	514	493	173	453	0	0	368
5	Overgrazing	2	0	0	0	0	0	0	5426	2668	5425	0	615	2504	1129	533	596	0	236	540	1742	0	1742	0	253	552	1276	9	1267	0	158	471	427	197	403	0	0	316
5	Overgrazing	3	0	0	0	0	0	0	5426	2664	5425	0	599	2435	1129	533	596	0	232	500	1742	0	1742	0	249	520	1276	9	1267	0	186	509	495	207	464	0	0	361
5	Overgrazing	4	0	0	0	0	0	0	5426	2543	5425	0	579	2382	1129	533	596	0	253	577	1742	0	1742	0	213	507	1276	9	1267	0	184	543	515	227	486	0	0	380
5	Overgrazing	5	0	0	0	0	0	0	5426	2292	5425	0	593	2468	1129	533	596	0	265	561	1742	0	1742	0	246	508	1276	9	1267	0	166	519	553	244	524	0	0	412
5	Overgrazing	6	0	0	0	0	0	0	5425	2175	5424	0	606	2483	1105	522	583	0	277	603	1742	0	1742	0	230	482	1276	9	1267	0	171	509	595	255	567	0	0	449
5	Overgrazing	7	0	0	0	0	0	0	5424	2114	5419	0	590	2458	181	75	106	0	491	540	1742	0	1742	0	238	518	1276	9	1267	0	182	491	641	275	606	0	0	466
5	Overgrazing	8	0	0	0	0	0	0	5424	2042	5417	0	597	2419	0	0	0	0	86	86	1742	0	1742	0	255	528	1276	9	1267	0	200	541	681	284	650	0	0	496
5	Overgrazing	9	0	0	0	0	0	0	5419	1935	5405	0	607	2492	0	0	0	0	0	0	1742	0	1742	0	261	537	1276	9	1267	0	171	523	714	303	671	0	0	522
5	Overgrazing	10	0	0	0	0	0	0	5410	1783	5399	0	547	2411	0	0	0	0	0	0	1742	0	1742	0	237	515	1276	9	1267	0	200	547	753	323	709	0	0	564
5	Overgrazing	11	0	0	0	0	0	0	5397	1599	5389	0	560	2312	0	0	0	0	0	0	1742	0	1742	0	263	544	1276	9	1267	0	167	505	789	334	757	0	0	584
5	Overgrazing	12	0	0	0	0	0	0	5377	1393	5363	0	563	2466	0	0	0	0	0	0	1742	0	1742	0	259	566	1276	9	1267	0	182	532	811	346	780	0	0	599
5	Overgrazing	13	0	0	0	0	0	0	5351	1107	5327	0	547	2320	0	0	0	0	0	0	1742	0	1742	0	231	531	1276	9	1267	0	160	471	842	357	811	0	0	605
5	Overgrazing	14	0	0	0	0	0	0	5267	759	5257	0	580	2334	0	0	0	0	0	0	1742	0	1742	0	242	532	1276	9	1267	0	164	467	879	376	829	0	0	674
5	Overgrazing	15	0	0	0	0	0	0	5165	381	5163	0	586	2291	0	0	0	0	0	0	1742	0	1742	0	225	506	1276	9	1267	0	185	497	934	412	880	0	0	681
5	Overgrazing	16	0	0	0	0	0	0	5035	370	4862	0	609	2266	0	0	0	0	0	0	1738	0	1738	0	253	516	1276	9	1267	0	186	505	991	449	932	0	0	741
5	Overgrazing	17	0	0	0	0	0	0	4884	614	2421	0	660	2309	0	0	0	0	0	0	1738	0	1738	0	228	484	1276	9	1267	0	184	532	1026	463	984	0	0	740
5	Overgrazing	18	0	0	0	0	0	0	4708	87	261	0	600	2137	0	0	0	0	0	0	1738	0	1738	0	218	475	1276	9	1267	0	189	547	1073	488	1020	0	0	805
5	Overgrazing	19	0	0	0	0	0	0	4499	1	0	0	593	2044	0	0	0	0	0	0	1695	0	1695	0	218	486	1276	9	1267	0	201	537	1112	504	1068	0	0	796
5	Overgrazing	20	0	0	0	0	0	0	4242	0	0	0	563	1903	0	0	0	0	0	0	493	0	493	0	435	508	1276	9	1267	0	195	493	1134	514	1088	0	0	849
5	Overgrazing	21	0	0	0	0	0	0	3945	0	0	0	575	1854	0	0	0	0	0	0	0	0	0	0	144	144	1276	9	1267	0	180	517	1184	541	1132	0	0	864
5	Overgrazing	22	0	0	0	0	0	0	3645	0	0	0	550	1672	0	0	0	0	0	0	0	0	0	0	0	0	1276	9	1267	0	182	525	1238	560	1177	0	0	913
5	Overgrazing	23	0	0	0	0	0	0	3313	0	0	0	525	1532	0	0	0	0	0	0	0	0	0	0	0	0	1276	9	1267	0	193	510	1256	561	1220	0	0	918
5	Overgrazing	24	0	0	0	0	0	0	2960	0	0	0	513	1414	0	0	0	0	0	0	0	0	0	0	0	0	1276	9	1267	0	176	514	1288	574	1233	0	0	949
5	Overgrazing	25	0	0	0	0	0	0	2579	0	0	0	481	1247	0	0	0	0	0	0	0	0	0	0	0	0	1276	9	1267	0	176	499	1326	595	1269	0	0	962
5	Overgrazing	26	0	0	0	0	0	0	2212	0	0	0	411	1022	0	0	0	0	0	0	0	0	0	0	0	0	1276	9	1267	0	187	525	1360	600	1309	0	0	996
5	Overgrazing	27	0	0	0	0	0	0	1898	0	0	0	416	973	0	0	0	0	0	0	0	0	0	0	0	0	1276	9	1267	0	158	512	1377	603	1334	0	0	1023
5	Overgrazing	28	0	0	0	0	0	0	1570	0	0	0	323	745	0	0	0	0	0	0	0	0	0	0	0	0	1276	9	1267	0	162	484	1412	632	1348	0	0	1023
5	Overgrazing	29	0	0	0	0	0	0	1291	0	0	0	273	599	0	0	0	0	0	0	0	0	0	0	0	0	1276	9	1267	0	194	512	1457	656	1393	0	0	1066
5	Overgrazing	30	0	0	0	0	0	0	1018	0	0	0	228	486	0	0	0	0	0	0	0	0	0	0	0	0	1276	9	1267	0	178	510	1493	666	1430	0	0	1102
5	Overgrazing	31	0	0	0	0	0	0	810	0	0	0	201	397	0	0	0	0	0	0	0	0	0	0	0	0	1276	9	1267	0	181	520	1508	683	1457	0	0	1104
5	Overgrazing	32	0	0	0	0	0	0	611	0	0	0	137	286	0	0	0	0	0	0	0	0	0	0	0	0	1276	9	1267	0	173	521	1561	704	1492	0	0	1179
5	Overgrazing	33	0	0	0	0	0	0	453	0	0	0	122	237	0	0	0	0	0	0	0	0	0	0	0	0	1276	9	1267	0	183	494	1610	727	1541	0	0	1183
5	Overgrazing	34	0	0	0	0	0	0	326	0	0	0	90	173	0	0	0	0	0	0	0	0	0	0	0	0	1276	9	1267	0	175	504	1663	742	1600	0	0	1213
5	Overgrazing	35	0	0	0	0	0	0	218	0	0	0	46	105	0	0	0	0	0	0	0	0	0	0	0	0	1276	9	1267	0	203	561	1709	760	1642	0	0	1249
5	Overgrazing	36	0	0	0	0	0	0	143	0	0	0	27	64	0	0	0	0	0	0	0	0	0	0	0	0	1276	9	1267	0	170	480	1737	774	1670	0	0	1254
5	Overgrazing	37	0	0	0	0	0	0	92	0	0	0	18	41	0	0	0	0	0	0	0	0	0	0	0	0	1276	9	1267	0	190	525	1761	801	1690	0	0	1314
5	Overgrazing	38	0	0	0	0	0	0	60	0	0	0	11	25	0	0	0	0	0	0	0	0	0	0	0	0	1276	9	1267	0	181	499	1813	832	1735	0	0	1348
5	Overgrazing	39	0	0	0	0	0	0	39	0	0	0	9	19	0	0	0	0	0	0	0	0	0	0	0	0	1276	9	1267	0	162	515	1886	864	1801	0	0	1387
5	Overgrazing	40	0	0	0	0	0	0	21	0	0	0	5	13	0	0	0	0	0	0	0	0	0	0	0	0	1276	9	1267	0	179	522	1933	874	1864	0	0	1412
5	Overgrazing	41	0	0	0	0	0	0	13	0	0	0	4	7	0	0	0	0	0	0	0	0	0	0	0	0	1276	9	1267	0	182	510	1935	880	1870	0	0	1420
5	Overgrazing	42	0	0	0	0	0	0	10	0	0	0	4	9	0	0	0	0	0	0	0	0	0	0	0	0	1276	9	1267	0	159	472	2011	911	1917	0	0	1476
5	Overgrazing	43	0	0	0	0	0	0	5	0	0	0	1	2	0	0	0	0	0	0	0	0	0	0	0	0	1276	9	1267	0	172	510	2068	947	1978	0	0	1542
5	Overgrazing	44	0	0	0	0	0	0	1	0	0	0	0	0	0	0	0	0	0	0	0	0	0	0	0	0	1276	9	1267	0	188	532	2100	979	2020	0	0	1561
5	Overgrazing	45	0	0	0	0	0	0	0	0	0	0	0	0	0	0	0	0	0	0	0	0	0	0	0	0	1276	9	1267	0	175	500	2164	1004	2081	0	0	1601
5	Overgrazing	46	0	0	0	0	0	0	0	0	0	0	0	0	0	0	0	0	0	0	0	0	0	0	0	0	1276	9	1267	0	175	492	2186	1009	2118	0	0	1580
5	Overgrazing	47	0	0	0	0	0	0	0	0	0	0	0	0	0	0	0	0	0	0	0	0	0	0	0	0	1276	9	1267	0	168	482	2218	1013	2139	0	0	1638
5	Overgrazing	48	0	0	0	0	0	0	0	0	0	0	0	0	0	0	0	0	0	0	0	0	0	0	0	0	1276	9	1267	0	185	534	2268	1050	2173	0	0	1701
5	Overgrazing	49	0	0	0	0	0	0	0	0	0	0	0	0	0	0	0	0	0	0	0	0	0	0	0	0	1276	9	1267	0	181	499	2301	1068	2220	0	0	1667
5	Overgrazing	50	0	0	0	0	0	0	0	0	0	0	0	0	0	0	0	0	0	0	0	0	0	0	0	0	1276	9	1267	0	170	489	2354	1073	2266	0	0	1739
