# Supplementary material for: The Effect of Grazing on Central Anatolian Steppe Vegetation: A Modeling Approach Using Functional Traits
Source: Ecol Evol. 2024 Nov 3;14(11):e70499. doi: 10.1002/ece3.70499 (PMC11532325; doi:10.1002/ece3.70499)
Supplement: Supplementary file 5 — Appendix S5. [file ECE3-14-e70499-s002.R]

# Codes for the manuscript
# Title: "The effect of grazing on central Anatolian steppe vegetation: A modeling approach using functional traits"
# by Anýl Bahar and Çaðatay Tavþanoðlu
# code credits: Anýl Bahar
# final update: 11.05.2024

# abundances of growth forms per landscapes
library(readxl)
library(dplyr)
data <- read_excel("Database_v036_paperedits_v4.xlsx")
data2 <- data %>% select(AllianceNo, Growth_Form, Abundance, Ref2)
data3 <- data2 %>% filter(!is.na(AllianceNo))

# Perform the aggregation for each unique AllianceNo
results <- data3 %>% 
  group_by(AllianceNo, Growth_Form) %>% 
  summarise(
    Average_Abundance = mean(Abundance, na.rm = TRUE),
    Maximum_Abundance = max(Abundance, na.rm = TRUE)
  )

library(tidyverse)
library(rio)
setwd("/path/to/the/file/")
v <- import("file.xlsx")
row.names(v) <- v$landscape_no
data <- select(v, -landscape_no)

# Elbow method
set.seed(42)
wss <- sapply(1:10, function(k){kmeans(data, k, nstart = 10)$tot.withinss})
plot(1:10, wss, type="b", pch = 19, frame = FALSE, 
     xlab="Number of Clusters",
     ylab="Within Sum of Squares")
# k-means PCA plot
data_numeric <- data[sapply(data, is.numeric)]
set.seed(42)
kmeans_result <- kmeans(data_numeric, centers = 5, nstart = 25)
data$cluster <- as.factor(kmeans_result$cluster)
pca_result <- prcomp(data_numeric, scale = TRUE)
data_pca <- data.frame(pca_result$x[, 1:2])
data_pca$cluster <- data$cluster
ggplot(data_pca, aes(x = PC1, y = PC2, color = cluster)) +
  geom_point() +
  theme_minimal() +
  labs(title = "K-Means Clustering with PCA", x = "PC1", y = "PC2")


#plots
rm(list = ls())
library(rio)
setwd("/path/to/the/file/")
data <- import("results2.xlsx")
library(tidyverse)
data <- data %>%
  mutate(GF = case_when(
    GF == "Graminae" ~ "Perennial Gramineae",
    GF == "Spiny" ~ "Spiny Subshrub",
    GF == "Subshrub" ~ "Non-Spiny Subshrub",
    GF == "Forb" ~ "Perennial Forb",
    GF == "Tree" ~ "Resprouter Tree",
    TRUE ~ GF
  ))
data$Abundance <- data$Abundance/100
data
library(readxl)
library(ggplot2)
library(tidyverse)

growth_form_colors <- c("Resprouter Tree" = "darkgreen", 
                        "Spiny Subshrub" = "purple", 
                        "Non-Spiny Subshrub" = "firebrick1", 
                        "Perennial Forb" = "peru", 
                        "Perennial Gramineae" = "blue", 
                        "Annuals" = "darkgray")


{
data$Veg <- factor(data$Veg, levels = c("1", "2", "3", "4", "5"),
                   labels = c("Landscape 1", "Landscape 2", "Landscape 3", "Landscape 4", "Landscape 5"))
data$Grazing <- factor(data$Grazing, levels = c("gz", "nogz", "ogz"),
                       labels = c("Grazing", "No Grazing", "Overgrazing"))
}

# Plot for vegetation types 1 and 2
data2 <- data %>% filter(Veg %in% c("Landscape 1", "Landscape 2"))
ggplot(data2, aes(x = GF, y = Abundance, color = GF)) +
  geom_point(size=4) +
  facet_grid(Veg ~ Grazing) +  
  scale_color_manual(values = growth_form_colors) +
  labs(x = "", 
       y = "Abundance") +
  theme_bw() +
  theme(axis.text.x = element_blank(),
        legend.position = "bottom",
        legend.title = element_blank(),
        strip.text = element_text(size = 16),  
        text = element_text(size = 16))

# Plot for vegetation types 3, 4, and 5
data3 <- data %>% filter(Veg %in% c("Landscape 3", "Landscape 4", "Landscape 5"))
data3 <- data3 %>% filter(GF!="Tree")
ggplot(data3, aes(x = GF, y = Abundance, color = GF)) +
  geom_point(size=4) +
  facet_grid(Veg ~ Grazing) +  
  scale_color_manual(values = growth_form_colors) +
  labs(x = "", 
       y = "Abundance") +
  theme_bw() +
  theme(axis.text.x = element_blank(),
        legend.position = "bottom",
        legend.title = element_blank(),
        strip.text = element_text(size = 16),  
        text = element_text(size = 16))  #)

# curved line graphs ####
setwd("/path/to/the/file/")
library(tidyverse)
library(rio)
library(ggplot2)
library(geomtextpath)

file_names <- c("sonuc_1_nogz.txt", "sonuc_1_gz.txt", "sonuc_1_ogz.txt",
                "Sonuc_2_nogz.txt", "Sonuc_2_gz.txt", "Sonuc_2_ogz.txt",
                "Sonuc_3_nogz.txt", "Sonuc_3_gz.txt", "Sonuc_3_ogz.txt",
                "Sonuc_4_nogz.txt", "Sonuc_4_gz.txt", "Sonuc_4_ogz.txt",
                "Sonuc_5_nogz.txt", "Sonuc_5_gz.txt", "Sonuc_5_ogz.txt")

# Loop over each file name to process the data
data_list <- lapply(file_names, function(file) {
  # Import the dataset
  dat <- read.table(file, header = TRUE, stringsAsFactors = FALSE)
  
  # Convert columns Mat1 to Mat6 to numeric and scale by dividing by 100
  for (col in paste("Mat", 1:6, sep = "")) {
    dat[[col]] <- as.numeric(dat[[col]]) / 100
  }
  
  return(dat)
})


names(data_list) <- c("aa", "bb", "cc", "dd", "ee", "ff", "gg", "hh", "ii", "jj", "kk", "ll", "mm", "nn", "oo")
list2env(data_list, envir = .GlobalEnv)

color_mapping <- c("Tree" = "darkgreen", 
                        "Spiny" = "purple", 
                        "Subshrub" = "firebrick1", 
                        "Forb" = "peru", 
                        "Graminae" = "blue", 
                        "Annuals" = "darkgray")

aa$Dataset <- "No Grazing"
bb$Dataset <- "Grazing"
cc$Dataset <- "Overgrazing"

combined_data <- bind_rows(aa, bb, cc)

# Create the combined plot with geom_textline
combined_plot <- ggplot(combined_data, aes(x = t)) +  
  geom_textline(aes(y = Mat1, label="Tree", color = "Tree")) +
  geom_textline(aes(y = Mat2, label="Spiny Subshrub", color = "Spiny Subshrub")) +
  geom_textline(aes(y = Mat3, label="Subshrub", color = "Subshrub")) +
  geom_textline(aes(y = Mat4, label="Perennial Forb", color = "Perennial Forb")) +
  geom_textline(aes(y = Mat5, label="Graminae", color = "Graminae")) +
  geom_textline(aes(y = Mat6, label="Annuals", color = "Annuals")) +
  facet_wrap(~Dataset, scales = "free_x") +
  scale_color_manual(values = color_mapping) +
  labs(y = "Abundance (%)") +
  scale_y_continuous(limits = c(0, 100), oob = scales::oob_squish) +
  theme_minimal() +
  theme(
    axis.title.x = element_blank(), 
    axis.title.y = element_text(size = 14),
    legend.position = "none",  
    panel.spacing = unit(0, "lines"),
    strip.background = element_blank(), 
    strip.text = element_text(size = 14),
    text = element_text(size = 12)  
  )

print(combined_plot)
